# Supplementary material for: 2,2′-(Diselane-1,2-di­yl)dinicotinamide N,N′-dimethyl­formamide disolvate
Source: Acta Crystallogr Sect E Struct Rep Online. 2010 Apr 30;66(Pt 5):o1216. doi: 10.1107/S1600536810015047 (PMC2979017; doi:10.1107/S1600536810015047)
Supplement: Supplementary file 1 [file e-66-o1216-sup1.cif]

##############################################################################
###                                                                        ###
###        Electronic paper (Acta Crystallographica Section E)             ###
###                                                                        ###
##############################################################################
#                                                                            #
# This CIF contains the data in a paper accepted for publication in Acta     #
# Crystallographica Section E. It conforms to the requirements of Notes      #
# for Authors for Section E, and has been peer reviewed under the auspices   #
# of the IUCr Commission on Journals.                                        #
#                                                                            #
# Full details of the Crystallographic Information File format               #
# are given in the paper "The Crystallographic Information File (CIF):       #
# a New Standard Archive File for Crystallography" by S. R. Hall, F. H.      #
# Allen and I. D. Brown [Acta Cryst. (1991), A47, 655-685].                  #
#                                                                            #
# The current version of the core CIF dictionary is obtainable from          #
# ftp://ftp.iucr.org/pub/cif_core.dic. The current version number is 2.4.    #
#                                                                            #
# Software is freely available for graphical display of the structure(s) in  #
# this CIF.  For information consult the CIF home page http://www.iucr.org/  #
# cif/home.html                                                              #
#                                                                            #
# This file may be used for bona fide research purposes within the           #
# scientific community so long as proper attribution is given to the journal # 
# article from which it was obtained.                                        #
#                                                                            #
##############################################################################
                                             
data_I
_audit_creation_method     SHELXL-97
_chemical_name_systematic
;
2,2'-(Diselane-1,2-diyl)dinicotinamide <i>N</i>,<i>N</i>'-dimethylformamide
disolvate
;
_chemical_name_common     ?
_chemical_formula_moiety     'C12 H10 N4 O2 Se2, 2(C3 H7 N O)'
_chemical_formula_sum     'C18 H24 N6 O4 Se2'
_chemical_formula_iupac     'C12 H10 N4 O2 Se2, 2C3 H7 N O'
_chemical_formula_weight     546.34
_chemical_melting_point     ?
_symmetry_cell_setting     triclinic
_symmetry_space_group_name_H-M     P-1
loop_
    _symmetry_equiv_pos_as_xyz
    'x, y, z'
    '-x, -y, -z'
_cell_length_a     7.6101(17)
_cell_length_b     12.318(3)
_cell_length_c     13.420(3)
_cell_angle_alpha     114.175(2)
_cell_angle_beta     91.017(3)
_cell_angle_gamma     95.833(3)
_cell_volume     1139.3(4)
_cell_formula_units_Z     2
_cell_measurement_reflns_used     2815
_cell_measurement_theta_min     3.069
_cell_measurement_theta_max     27.53
_cell_measurement_temperature     298(2)
_exptl_crystal_description     block
_exptl_crystal_colour     yellow
_exptl_crystal_size_max     0.30
_exptl_crystal_size_mid     0.20
_exptl_crystal_size_min     0.20
_exptl_crystal_density_diffrn     1.593
_exptl_crystal_density_meas     ?
_exptl_crystal_density_method     'not measured'
_exptl_crystal_F_000     548
_exptl_absorpt_coefficient_mu     3.281
_exptl_absorpt_correction_type     multi-scan
_exptl_absorpt_process_details     '(SADABS; Sheldrick, 1996)'
_exptl_absorpt_correction_T_min     0.4394
_exptl_absorpt_correction_T_max     0.5599
_exptl_special_details
;
;
_diffrn_ambient_temperature     298(2)
_diffrn_radiation_type     MoK\a
_diffrn_radiation_wavelength     0.71073
_diffrn_radiation_source     'fine-focus sealed tube'
_diffrn_radiation_monochromator     graphite
_diffrn_measurement_device_type     'Siemens SMART CCD'
_diffrn_measurement_method     'phi and omega scans'
_diffrn_detector_area_resol_mean     ?
_diffrn_reflns_number     3937
_diffrn_reflns_av_R_equivalents     0.0000
_diffrn_reflns_av_sigmaI/netI     0.0510
_diffrn_reflns_theta_min     1.67
_diffrn_reflns_theta_max     25.01
_diffrn_reflns_theta_full     25.01
_diffrn_measured_fraction_theta_max     0.981
_diffrn_measured_fraction_theta_full     0.981
_diffrn_reflns_limit_h_min     -9
_diffrn_reflns_limit_h_max     8
_diffrn_reflns_limit_k_min     -14
_diffrn_reflns_limit_k_max     13
_diffrn_reflns_limit_l_min     0
_diffrn_reflns_limit_l_max     15
_diffrn_standards_number     ?
_diffrn_standards_interval_count     ?
_diffrn_standards_interval_time     ?
_diffrn_standards_decay_%     ?
_refine_special_details
;
Refinement of <i>F</i>^2^ against ALL reflections. The weighted <i>R</i>-factor
wR and goodness of fit <i>S</i> are based on <i>F</i>^2^, conventional
<i>R</i>-factors <i>R</i> are based on <i>F</i>, with <i>F</i> set to zero for
negative <i>F</i>^2^. The threshold expression of <i>F</i>^2^ >
\s(<i>F</i>^2^) is used only for calculating <i>R</i>-factors(gt) etc. and is
not relevant to the choice of reflections for refinement. <i>R</i>-factors
based on <i>F</i>^2^ are statistically about twice as large as those based on
<i>F</i>, and <i>R</i>- factors based on ALL data will be even larger.
;
_reflns_number_total     3937
_reflns_number_gt     3359
_reflns_threshold_expression     I>2sigma(I)
_refine_ls_structure_factor_coef     Fsqd
_refine_ls_matrix_type     full
_refine_ls_R_factor_all     0.0441
_refine_ls_R_factor_gt     0.0359
_refine_ls_wR_factor_gt     0.0903
_refine_ls_wR_factor_ref     0.0969
_refine_ls_goodness_of_fit_ref     1.033
_refine_ls_restrained_S_all     1.033
_refine_ls_number_reflns     3937
_refine_ls_number_parameters     275
_refine_ls_number_restraints     0
_refine_ls_hydrogen_treatment     constr
_refine_ls_weighting_scheme     calc
_refine_ls_weighting_details
         'calc w=1/[\s^2^(Fo^2^)+(0.0416P)^2^+0.7097P] where P=(Fo^2^+2Fc^2^)/3'
_atom_sites_solution_hydrogens     geom
_atom_sites_solution_primary     direct
_atom_sites_solution_secondary     difmap
_refine_ls_shift/su_max     0.001
_refine_ls_shift/su_mean     0.000
_refine_diff_density_max     0.384
_refine_diff_density_min     -0.731
_refine_ls_extinction_method     none
_refine_ls_extinction_coef     ?
loop_
    _atom_type_symbol
    _atom_type_description
    _atom_type_scat_dispersion_real
    _atom_type_scat_dispersion_imag
    _atom_type_scat_source
    'C' 'C' 0.0033 0.0016
                         'International Tables Vol C Tables 4.2.6.8 and 6.1.1.4'
    'H' 'H' 0.0000 0.0000
                         'International Tables Vol C Tables 4.2.6.8 and 6.1.1.4'
    'N' 'N' 0.0061 0.0033
                         'International Tables Vol C Tables 4.2.6.8 and 6.1.1.4'
    'O' 'O' 0.0106 0.0060
                         'International Tables Vol C Tables 4.2.6.8 and 6.1.1.4'
    'Se' 'Se' -0.0929 2.2259
                         'International Tables Vol C Tables 4.2.6.8 and 6.1.1.4'
_computing_data_collection     'SMART (Siemens, 1996)'
_computing_cell_refinement     'SAINT (Siemens, 1996)'
_computing_data_reduction     'SAINT (Siemens, 1996)'
_computing_structure_solution     'SHELXS97 (Sheldrick, 2008)'
_computing_structure_refinement     'SHELXL97 (Sheldrick, 2008)'
_computing_molecular_graphics     'SHELXL97 (Sheldrick, 2008)'
_computing_publication_material     'SHELXL97 (Sheldrick, 2008)'
loop_
    _atom_site_type_symbol
    _atom_site_label
    _atom_site_fract_x
    _atom_site_fract_y
    _atom_site_fract_z
    _atom_site_U_iso_or_equiv
    _atom_site_adp_type
    _atom_site_calc_flag
    _atom_site_refinement_flags
    _atom_site_occupancy
    _atom_site_disorder_assembly
    _atom_site_disorder_group
    Se Se1 0.44747(5) 0.90079(3) 0.43528(3) 0.04343(13) Uani d . 1 . .
    Se Se2 -0.00660(5) 0.90803(3) 0.92023(2) 0.04228(13) Uani d . 1 . .
    N N1 0.1532(5) 0.5410(3) 0.7795(2) 0.0635(10) Uani d . 1 . .
    H H1A 0.1427 0.5036 0.7093 0.076 Uiso calc R 1 . .
    H H1B 0.2126 0.5139 0.8176 0.076 Uiso calc R 1 . .
    N N2 0.0893(4) 0.8848(2) 1.1107(2) 0.0425(7) Uani d . 1 . .
    N N3 0.2600(5) 0.5278(3) 0.3920(3) 0.0592(9) Uani d . 1 . .
    H H3A 0.2117 0.4794 0.3289 0.071 Uiso calc R 1 . .
    H H3B 0.2580 0.5066 0.4457 0.071 Uiso calc R 1 . .
    N N4 0.5588(4) 0.9107(3) 0.6373(2) 0.0486(7) Uani d . 1 . .
    N N5 0.3752(5) 0.2618(4) 0.9343(3) 0.0708(10) Uani d . 1 . .
    N N6 0.0494(5) 0.2208(3) 0.4807(2) 0.0551(8) Uani d . 1 . .
    O O1 -0.0074(4) 0.6808(2) 0.77632(19) 0.0673(9) Uani d . 1 . .
    O O2 0.3436(5) 0.6689(2) 0.3326(2) 0.0745(9) Uani d . 1 . .
    O O3 0.3116(6) 0.4039(4) 0.8778(3) 0.1119(15) Uani d . 1 . .
    O O4 0.1655(4) 0.4149(2) 0.5403(2) 0.0636(8) Uani d . 1 . .
    C C1 0.0787(5) 0.6393(3) 0.8283(3) 0.0453(8) Uani d . 1 . .
    C C2 0.0992(4) 0.7021(3) 0.9497(2) 0.0385(7) Uani d . 1 . .
    C C3 0.1484(5) 0.6470(3) 1.0157(3) 0.0444(8) Uani d . 1 . .
    H H3 0.1689 0.5671 0.9840 0.053 Uiso calc R 1 . .
    C C4 0.1672(5) 0.7094(3) 1.1279(3) 0.0501(9) Uani d . 1 . .
    H H4 0.1983 0.6727 1.1728 0.060 Uiso calc R 1 . .
    C C5 0.1388(5) 0.8271(3) 1.1708(3) 0.0481(9) Uani d . 1 . .
    H H5 0.1547 0.8700 1.2463 0.058 Uiso calc R 1 . .
    C C6 0.0676(4) 0.8226(3) 1.0022(2) 0.0359(7) Uani d . 1 . .
    C C7 0.3379(5) 0.6354(3) 0.4068(3) 0.0485(9) Uani d . 1 . .
    C C8 0.4199(5) 0.7156(3) 0.5172(3) 0.0415(8) Uani d . 1 . .
    C C9 0.4458(6) 0.6768(3) 0.5990(3) 0.0555(10) Uani d . 1 . .
    H H9 0.4074 0.5980 0.5869 0.067 Uiso calc R 1 . .
    C C10 0.5283(6) 0.7548(4) 0.6982(3) 0.0649(12) Uani d . 1 . .
    H H10 0.5460 0.7299 0.7539 0.078 Uiso calc R 1 . .
    C C11 0.5836(6) 0.8695(4) 0.7131(3) 0.0597(11) Uani d . 1 . .
    H H11 0.6417 0.9216 0.7797 0.072 Uiso calc R 1 . .
    C C12 0.4806(4) 0.8354(3) 0.5408(3) 0.0382(7) Uani d . 1 . .
    C C13 0.4094(8) 0.1434(5) 0.9066(7) 0.132(3) Uani d . 1 . .
    H H13A 0.3984 0.0998 0.8285 0.198 Uiso calc R 1 . .
    H H13B 0.3259 0.1059 0.9390 0.198 Uiso calc R 1 . .
    H H13C 0.5273 0.1436 0.9334 0.198 Uiso calc R 1 . .
    C C14 0.3803(8) 0.3421(6) 1.0492(5) 0.1017(18) Uani d . 1 . .
    H H14A 0.3586 0.4203 1.0564 0.153 Uiso calc R 1 . .
    H H14B 0.4947 0.3471 1.0833 0.153 Uiso calc R 1 . .
    H H14C 0.2910 0.3120 1.0842 0.153 Uiso calc R 1 . .
    C C15 0.3437(7) 0.3039(5) 0.8611(4) 0.0867(15) Uani d . 1 . .
    H H15 0.3463 0.2508 0.7882 0.104 Uiso calc R 1 . .
    C C16 -0.0269(7) 0.1122(4) 0.3893(4) 0.0864(16) Uani d . 1 . .
    H H16A -0.0493 0.1295 0.3270 0.130 Uiso calc R 1 . .
    H H16B -0.1361 0.0820 0.4089 0.130 Uiso calc R 1 . .
    H H16C 0.0541 0.0530 0.3715 0.130 Uiso calc R 1 . .
    C C17 0.0853(7) 0.2161(4) 0.5860(4) 0.0791(14) Uani d . 1 . .
    H H17A 0.1766 0.2791 0.6280 0.119 Uiso calc R 1 . .
    H H17B 0.1233 0.1400 0.5741 0.119 Uiso calc R 1 . .
    H H17C -0.0205 0.2260 0.6252 0.119 Uiso calc R 1 . .
    C C18 0.0939(6) 0.3203(4) 0.4690(3) 0.0571(10) Uani d . 1 . .
    H H18 0.0690 0.3193 0.4005 0.069 Uiso calc R 1 . .
loop_
    _atom_site_aniso_label
    _atom_site_aniso_U_11
    _atom_site_aniso_U_22
    _atom_site_aniso_U_33
    _atom_site_aniso_U_12
    _atom_site_aniso_U_13
    _atom_site_aniso_U_23
    Se1 0.0546(2) 0.0391(2) 0.0405(2) -0.00010(15) -0.00515(15) 0.02201(17)
    Se2 0.0608(2) 0.0352(2) 0.02975(19) 0.00734(15) -0.00560(15) 0.01226(15)
    N1 0.103(3) 0.051(2) 0.0322(15) 0.0285(19) -0.0013(16) 0.0088(14)
    N2 0.0567(18) 0.0399(16) 0.0296(14) 0.0083(13) -0.0010(12) 0.0127(12)
    N3 0.084(2) 0.0411(18) 0.0469(17) -0.0106(16) -0.0191(16) 0.0181(15)
    N4 0.062(2) 0.0385(16) 0.0464(17) -0.0001(14) -0.0092(14) 0.0207(14)
    N5 0.062(2) 0.079(3) 0.081(3) 0.0151(19) 0.0075(19) 0.041(2)
    N6 0.074(2) 0.0438(18) 0.0476(18) 0.0091(15) 0.0171(16) 0.0181(15)
    O1 0.113(2) 0.0510(16) 0.0310(12) 0.0239(16) -0.0190(14) 0.0072(12)
    O2 0.125(3) 0.0538(17) 0.0457(15) -0.0128(17) -0.0233(16) 0.0281(14)
    O3 0.153(4) 0.094(3) 0.108(3) 0.067(3) 0.014(3) 0.049(2)
    O4 0.097(2) 0.0467(16) 0.0417(14) -0.0024(14) 0.0025(14) 0.0150(13)
    C1 0.067(2) 0.0349(18) 0.0308(16) 0.0060(16) -0.0036(16) 0.0105(14)
    C2 0.0447(19) 0.0359(18) 0.0297(16) 0.0021(14) -0.0026(13) 0.0090(14)
    C3 0.057(2) 0.0401(19) 0.0380(18) 0.0119(16) 0.0013(15) 0.0168(15)
    C4 0.067(2) 0.053(2) 0.0384(18) 0.0134(18) 0.0000(17) 0.0252(17)
    C5 0.065(2) 0.050(2) 0.0280(16) 0.0102(17) 0.0010(15) 0.0142(16)
    C6 0.0424(18) 0.0341(17) 0.0315(16) 0.0016(13) -0.0021(13) 0.0148(14)
    C7 0.060(2) 0.041(2) 0.0445(19) 0.0041(16) -0.0108(16) 0.0180(16)
    C8 0.048(2) 0.0393(18) 0.0399(18) 0.0020(15) -0.0030(15) 0.0198(15)
    C9 0.080(3) 0.040(2) 0.051(2) -0.0009(18) -0.0083(19) 0.0255(18)
    C10 0.101(3) 0.052(2) 0.046(2) -0.004(2) -0.019(2) 0.0288(19)
    C11 0.081(3) 0.052(2) 0.044(2) -0.001(2) -0.0196(19) 0.0210(19)
    C12 0.0416(18) 0.0377(18) 0.0389(17) 0.0032(14) -0.0027(14) 0.0200(15)
    C13 0.086(4) 0.098(5) 0.256(9) 0.029(3) 0.059(5) 0.112(6)
    C14 0.077(4) 0.134(5) 0.101(4) -0.006(3) 0.000(3) 0.061(4)
    C15 0.088(4) 0.097(4) 0.076(3) 0.030(3) 0.008(3) 0.033(3)
    C16 0.102(4) 0.050(3) 0.081(3) -0.009(2) 0.031(3) 0.004(2)
    C17 0.089(4) 0.091(4) 0.086(3) 0.016(3) 0.012(3) 0.064(3)
    C18 0.080(3) 0.055(2) 0.0370(19) 0.007(2) 0.0086(18) 0.0202(19)
_geom_special_details
;
All esds (except the esd in the dihedral angle between two l.s. planes) are
estimated using the full covariance matrix. The cell esds are taken into
account individually in the estimation of esds in distances, angles and
torsion angles; correlations between esds in cell parameters are only used
when they are defined by crystal symmetry. An approximate (isotropic)
treatment of cell esds is used for estimating esds involving l.s. planes.
;
loop_
    _geom_bond_atom_site_label_1
    _geom_bond_atom_site_label_2
    _geom_bond_site_symmetry_2
    _geom_bond_distance
    _geom_bond_publ_flag
    Se1 C12 . 1.918(3) ?
    Se1 Se1 2_676 2.3889(8) ?
    Se2 C6 . 1.919(3) ?
    Se2 Se2 2_577 2.3877(7) ?
    N1 C1 . 1.312(4) ?
    N1 H1A . 0.8600 ?
    N1 H1B . 0.8600 ?
    N2 C6 . 1.336(4) ?
    N2 C5 . 1.346(4) ?
    N3 C7 . 1.330(5) ?
    N3 H3A . 0.8600 ?
    N3 H3B . 0.8600 ?
    N4 C11 . 1.328(5) ?
    N4 C12 . 1.330(4) ?
    N5 C15 . 1.313(6) ?
    N5 C13 . 1.403(6) ?
    N5 C14 . 1.449(7) ?
    N6 C18 . 1.311(5) ?
    N6 C16 . 1.451(5) ?
    N6 C17 . 1.460(5) ?
    O1 C1 . 1.233(4) ?
    O2 C7 . 1.224(4) ?
    O3 C15 . 1.210(6) ?
    O4 C18 . 1.229(5) ?
    C1 C2 . 1.487(4) ?
    C2 C3 . 1.385(4) ?
    C2 C6 . 1.406(4) ?
    C3 C4 . 1.379(5) ?
    C3 H3 . 0.9300 ?
    C4 C5 . 1.365(5) ?
    C4 H4 . 0.9300 ?
    C5 H5 . 0.9300 ?
    C7 C8 . 1.484(5) ?
    C8 C9 . 1.383(5) ?
    C8 C12 . 1.403(5) ?
    C9 C10 . 1.375(5) ?
    C9 H9 . 0.9300 ?
    C10 C11 . 1.363(5) ?
    C10 H10 . 0.9300 ?
    C11 H11 . 0.9300 ?
    C13 H13A . 0.9600 ?
    C13 H13B . 0.9600 ?
    C13 H13C . 0.9600 ?
    C14 H14A . 0.9600 ?
    C14 H14B . 0.9600 ?
    C14 H14C . 0.9600 ?
    C15 H15 . 0.9300 ?
    C16 H16A . 0.9600 ?
    C16 H16B . 0.9600 ?
    C16 H16C . 0.9600 ?
    C17 H17A . 0.9600 ?
    C17 H17B . 0.9600 ?
    C17 H17C . 0.9600 ?
    C18 H18 . 0.9300 ?
loop_
    _geom_angle_atom_site_label_1
    _geom_angle_atom_site_label_2
    _geom_angle_atom_site_label_3
    _geom_angle_site_symmetry_1
    _geom_angle_site_symmetry_3
    _geom_angle
    _geom_angle_publ_flag
    C12 Se1 Se1 . 2_676 92.21(10) ?
    C6 Se2 Se2 . 2_577 92.67(9) ?
    C1 N1 H1A . . 120.0 ?
    C1 N1 H1B . . 120.0 ?
    H1A N1 H1B . . 120.0 ?
    C6 N2 C5 . . 117.6(3) ?
    C7 N3 H3A . . 120.0 ?
    C7 N3 H3B . . 120.0 ?
    H3A N3 H3B . . 120.0 ?
    C11 N4 C12 . . 118.4(3) ?
    C15 N5 C13 . . 123.2(5) ?
    C15 N5 C14 . . 118.6(5) ?
    C13 N5 C14 . . 118.2(5) ?
    C18 N6 C16 . . 121.4(4) ?
    C18 N6 C17 . . 119.9(4) ?
    C16 N6 C17 . . 118.6(4) ?
    O1 C1 N1 . . 121.8(3) ?
    O1 C1 C2 . . 119.4(3) ?
    N1 C1 C2 . . 118.8(3) ?
    C3 C2 C6 . . 117.2(3) ?
    C3 C2 C1 . . 122.8(3) ?
    C6 C2 C1 . . 120.0(3) ?
    C4 C3 C2 . . 120.6(3) ?
    C4 C3 H3 . . 119.7 ?
    C2 C3 H3 . . 119.7 ?
    C5 C4 C3 . . 117.8(3) ?
    C5 C4 H4 . . 121.1 ?
    C3 C4 H4 . . 121.1 ?
    N2 C5 C4 . . 124.0(3) ?
    N2 C5 H5 . . 118.0 ?
    C4 C5 H5 . . 118.0 ?
    N2 C6 C2 . . 122.7(3) ?
    N2 C6 Se2 . . 116.1(2) ?
    C2 C6 Se2 . . 121.2(2) ?
    O2 C7 N3 . . 122.0(3) ?
    O2 C7 C8 . . 120.0(3) ?
    N3 C7 C8 . . 118.0(3) ?
    C9 C8 C12 . . 117.2(3) ?
    C9 C8 C7 . . 123.0(3) ?
    C12 C8 C7 . . 119.8(3) ?
    C10 C9 C8 . . 119.9(3) ?
    C10 C9 H9 . . 120.1 ?
    C8 C9 H9 . . 120.1 ?
    C11 C10 C9 . . 118.6(3) ?
    C11 C10 H10 . . 120.7 ?
    C9 C10 H10 . . 120.7 ?
    N4 C11 C10 . . 123.3(4) ?
    N4 C11 H11 . . 118.3 ?
    C10 C11 H11 . . 118.3 ?
    N4 C12 C8 . . 122.6(3) ?
    N4 C12 Se1 . . 116.3(2) ?
    C8 C12 Se1 . . 121.1(2) ?
    N5 C13 H13A . . 109.5 ?
    N5 C13 H13B . . 109.5 ?
    H13A C13 H13B . . 109.5 ?
    N5 C13 H13C . . 109.5 ?
    H13A C13 H13C . . 109.5 ?
    H13B C13 H13C . . 109.5 ?
    N5 C14 H14A . . 109.5 ?
    N5 C14 H14B . . 109.5 ?
    H14A C14 H14B . . 109.5 ?
    N5 C14 H14C . . 109.5 ?
    H14A C14 H14C . . 109.5 ?
    H14B C14 H14C . . 109.5 ?
    O3 C15 N5 . . 127.4(5) ?
    O3 C15 H15 . . 116.3 ?
    N5 C15 H15 . . 116.3 ?
    N6 C16 H16A . . 109.5 ?
    N6 C16 H16B . . 109.5 ?
    H16A C16 H16B . . 109.5 ?
    N6 C16 H16C . . 109.5 ?
    H16A C16 H16C . . 109.5 ?
    H16B C16 H16C . . 109.5 ?
    N6 C17 H17A . . 109.5 ?
    N6 C17 H17B . . 109.5 ?
    H17A C17 H17B . . 109.5 ?
    N6 C17 H17C . . 109.5 ?
    H17A C17 H17C . . 109.5 ?
    H17B C17 H17C . . 109.5 ?
    O4 C18 N6 . . 125.9(4) ?
    O4 C18 H18 . . 117.0 ?
    N6 C18 H18 . . 117.0 ?
loop_
    _geom_hbond_atom_site_label_D
    _geom_hbond_atom_site_label_H
    _geom_hbond_atom_site_label_A
    _geom_hbond_site_symmetry_A
    _geom_hbond_distance_DH
    _geom_hbond_distance_HA
    _geom_hbond_distance_DA
    _geom_hbond_angle_DHA
    N1 H1A O4 . 0.86 2.09 2.946(4) 170.0
    N1 H1B O3 . 0.86 2.03 2.869(5) 163.2
    N3 H3B O4 . 0.86 2.10 2.919(4) 157.9
    N3 H3A O1 2_566 0.86 2.31 3.081(4) 149.8
data_global
_journal_date_recd_electronic     2010-03-23
_journal_date_accepted     2010-04-24
_journal_name_full     'Acta Crystallographica, Section E'
_journal_year     2010
_journal_volume     66
_journal_issue      5
_journal_page_first     o1216
_journal_page_last     o1216
_journal_paper_category     QO
_journal_coeditor_code     FL2299
_publ_contact_author_name     'Xuehong Wei'
_publ_contact_author_address
;School of Chemistry and Chemical Engineering, Shanxi university,Shanxi,
 Province,P. R. China
;
_publ_contact_author_email     xhwei@sxu.edu.cn
_publ_contact_author_fax     '86 351 7010722'
_publ_contact_author_phone     '86 351 7010722'
_publ_section_title
;
2,2'-(Diselane-1,2-diyl)dinicotinamide <i>N</i>,<i>N</i>'-dimethylformamide
disolvate
;
loop_
    _publ_author_name
    _publ_author_footnote
    _publ_author_address
    'Feng, Aixia' .
;
School of Chemistry and Chemical Engineering
Shanxi University
Shanxi Province
People's Republic of China
;
    'Xu, Ying' .
;
School of Chemistry and Chemical Engineering
Shanxi University
Shanxi Province
People's Republic of China
;
    'Wei, Xuehong' .
;
School of Chemistry and Chemical Engineering
Shanxi University
Shanxi Province
People's Republic of China
;
