# Supplementary material for: 2,2′-(Diselane-1,2-di­yl)dinicotinamide N,N′-dimethyl­formamide disolvate
Source: Acta Crystallogr Sect E Struct Rep Online. 2010 Apr 30;66(Pt 5):o1216. doi: 10.1107/S1600536810015047 (PMC2979017; doi:10.1107/S1600536810015047)
Supplement: Supplementary file 2 [file e-66-o1216-Isup2.hkl]

# 
# h,k,l, Fc-squared, Fo-squared, sigma(Fo-squared) and status flag 
# 
data_I
_shelx_title ' s486p in P-1' 
_shelx_refln_list_code          4 
_shelx_F_calc_maximum      174.01 
_exptl_crystal_F_000       548.00 
_reflns_d_resolution_high  0.8406 
 
loop_ 
 _symmetry_equiv_pos_as_xyz 
 'x, y, z' 
 '-x, -y, -z' 
 
_cell_length_a     7.6101 
_cell_length_b    12.3182 
_cell_length_c    13.4197 
_cell_angle_alpha 114.175 
_cell_angle_beta   91.017 
_cell_angle_gamma  95.833 
 
_shelx_F_squared_multiplier     1.000 
 
loop_ 
 _refln_index_h 
 _refln_index_k 
 _refln_index_l 
 _refln_F_squared_calc 
 _refln_F_squared_meas 
 _refln_F_squared_sigma 
 _refln_observed_status 
   1   0   0      362.93      357.92     20.38 o 
   2   0   0    21143.03    20422.95   1144.01 o 
   3   0   0      383.79      374.01     21.98 o 
   4   0   0      160.36      169.71     11.26 o 
   5   0   0      595.37      564.63     33.51 o 
   7   0   0      478.33      489.83     30.83 o 
   8   0   0        5.20       -1.61      8.04 o 
  -7   1   0      149.92      167.57     14.48 o 
  -6   1   0      558.41      580.18     34.59 o 
  -5   1   0      162.82      172.66     12.33 o 
  -4   1   0     4771.00     5013.04    282.05 o 
  -3   1   0        5.10        8.85      2.41 o 
  -2   1   0    12223.82    11952.15    670.00 o 
  -1   1   0      404.08      465.97     19.57 o 
   0   1   0     3014.82     2198.20    123.60 o 
   1   1   0      114.09      116.63      6.97 o 
   2   1   0    22890.28    18437.90   1032.74 o 
   3   1   0     1049.08     1056.87     60.06 o 
   4   1   0      320.48      315.83     19.04 o 
   5   1   0     1122.47     1159.56     66.22 o 
   6   1   0      327.38      330.04     20.64 o 
   7   1   0      549.77      514.23     32.44 o 
   8   1   0       52.14       38.07     10.19 o 
  -8   2   0      105.99       77.21     10.19 o 
  -7   2   0       32.06       37.27      7.51 o 
  -6   2   0      696.56      731.12     43.17 o 
  -5   2   0       32.26       36.19      5.09 o 
  -4   2   0     2534.60     2716.45    113.41 o 
  -3   2   0      426.30      462.48     20.11 o 
  -2   2   0      165.72      213.14      9.38 o 
  -1   2   0        6.49       14.75      1.34 o 
   0   2   0     2185.30     1803.55     68.64 o 
   1   2   0      107.32       89.28      5.90 o 
   2   2   0      323.52      283.12     16.62 o 
   3   2   0      325.57      286.87     17.16 o 
   4   2   0       34.68       35.93      4.02 o 
   5   2   0      947.06      948.02     54.43 o 
   6   2   0      152.07      147.99      8.31 o 
   7   2   0      316.77      303.76     22.52 o 
   8   2   0       50.48       48.80     11.80 o 
  -8   3   0      115.10      122.79     12.60 o 
  -7   3   0       95.67       89.82      6.70 o 
  -6   3   0      450.36      401.89     18.50 o 
  -5   3   0      465.82      449.08     20.11 o 
  -4   3   0       23.23       31.10      3.22 o 
  -3   3   0      167.05      145.85      7.24 o 
  -2   3   0      181.33      238.35     10.72 o 
  -1   3   0      480.02      422.80     18.23 o 
   0   3   0       54.98       62.74      3.49 o 
   1   3   0      149.23      145.31      9.38 o 
   2   3   0     1389.38     1281.28     72.66 o 
   3   3   0     2555.42     2512.69    141.56 o 
   4   3   0     1291.73     1269.21     72.39 o 
   5   3   0      359.01      327.09     20.38 o 
   6   3   0      159.58      193.04     15.82 o 
   7   3   0        3.60       14.48      8.85 o 
   8   3   0       54.70       40.22     11.80 o 
  -8   4   0       30.36       27.88      7.78 o 
  -7   4   0      377.02      374.81     17.69 o 
  -6   4   0       43.52       36.46      4.56 o 
  -5   4   0      542.96      532.46     23.59 o 
  -4   4   0       13.29        8.85      2.68 o 
  -3   4   0     1143.23     1269.75     53.62 o 
  -2   4   0     2743.22     2982.94    124.13 o 
  -1   4   0      157.00      196.25      7.24 o 
   0   4   0    12826.49    11299.58    429.77 o 
   1   4   0      426.14      498.14     29.49 o 
   2   4   0     6722.88     6229.97    349.88 o 
   3   4   0       75.76       64.35      5.63 o 
   4   4   0     1380.32     1374.85     78.29 o 
   5   4   0       32.56       32.44      4.02 o 
   6   4   0      307.15      308.05     21.98 o 
   7   4   0       87.97       90.35     13.14 o 
   8   4   0        0.32       -3.75      9.65 o 
  -8   5   0       13.27       17.16      7.24 o 
  -7   5   0      330.27      334.33     16.35 o 
  -6   5   0       19.56       25.20      4.02 o 
  -5   5   0      963.54      872.95     37.80 o 
  -4   5   0      407.35      412.08     18.77 o 
  -3   5   0        3.79        2.41      2.68 o 
  -2   5   0     5992.30     6235.87    259.26 o 
  -1   5   0      461.95      423.07     14.48 o 
   0   5   0    15894.07    14868.07    565.97 o 
   1   5   0       50.66       53.89      4.02 o 
   2   5   0     6689.65     6559.47    249.87 o 
   3   5   0      946.55      907.27     35.93 o 
   4   5   0     1300.93     1221.49     47.99 o 
   5   5   0      528.32      502.16     21.45 o 
   6   5   0        2.26       -3.49      7.24 o 
   7   5   0      594.02      654.45     40.48 o 
  -7   6   0      213.42      220.65     12.06 o 
  -6   6   0      454.71      468.11     21.72 o 
  -5   6   0      105.58       98.66      6.97 o 
  -4   6   0     2125.91     2157.45     90.89 o 
  -3   6   0        3.14        1.61      2.95 o 
  -2   6   0     2162.50     2170.32     91.16 o 
  -1   6   0      323.21      383.12     15.82 o 
   0   6   0     2859.64     2859.88    109.92 o 
   1   6   0      223.62      212.61      9.92 o 
   2   6   0     2983.13     2881.06    110.46 o 
   3   6   0      502.24      434.33     18.50 o 
   4   6   0      184.94      161.40      8.85 o 
   5   6   0     1273.38     1192.80     47.45 o 
   6   6   0        9.33       -5.09      7.51 o 
   7   6   0      307.28      368.38     26.01 o 
  -7   7   0       22.63       19.57      5.36 o 
  -6   7   0      291.33      272.93     14.21 o 
  -5   7   0       29.43       21.98      4.56 o 
  -4   7   0     1339.08     1313.45     56.30 o 
  -3   7   0       28.62       31.37      4.29 o 
  -2   7   0     1982.17     1799.53     76.41 o 
  -1   7   0      899.76     1014.78     60.06 o 
   0   7   0      798.28      779.65     31.37 o 
   1   7   0       12.21        8.58      3.22 o 
   2   7   0      155.43      127.62      7.24 o 
   3   7   0     1011.98      940.78     37.53 o 
   4   7   0        6.59        5.36      3.75 o 
   5   7   0      312.21      295.72     14.21 o 
   6   7   0       20.17       12.06      8.31 o 
   7   7   0       63.75       94.64     13.14 o 
  -7   8   0        7.30       11.53      5.09 o 
  -6   8   0      353.75      359.80     17.96 o 
  -5   8   0        7.46       19.04      5.09 o 
  -4   8   0      422.42      382.85     18.50 o 
  -3   8   0       21.82       16.09      4.56 o 
  -2   8   0      393.48      332.45     16.62 o 
  -1   8   0        2.39        8.04      6.17 o 
   0   8   0        0.37        6.70      4.56 o 
   1   8   0     1115.49     1190.39     47.19 o 
   2   8   0      451.30      408.86     17.69 o 
   3   8   0       83.75       68.64      5.63 o 
   4   8   0      338.08      321.46     15.01 o 
   5   8   0       39.19       28.96      8.04 o 
   6   8   0       77.75       85.79     11.80 o 
  -7   9   0       47.41       57.91     10.72 o 
  -6   9   0       32.31       39.68      6.17 o 
  -5   9   0      306.33      279.37     14.75 o 
  -4   9   0       21.62        6.70      5.09 o 
  -3   9   0      298.80      254.16     13.94 o 
  -2   9   0      267.34      266.77     20.91 o 
  -1   9   0        3.84       -4.83      7.24 o 
   0   9   0     1571.51     1793.90    104.03 o 
   1   9   0       24.60       17.69      4.29 o 
   2   9   0     1846.45     1886.66     73.73 o 
   3   9   0       39.09       33.25      5.09 o 
   4   9   0      552.47      557.12     23.86 o 
   5   9   0        0.34       -6.97      6.70 o 
  -6  10   0        2.87       -0.80      5.36 o 
  -5  10   0      126.54      126.01      9.65 o 
  -4  10   0      357.48      322.26     17.43 o 
  -3  10   0      240.59      208.85     18.23 o 
  -2  10   0     1729.28     1720.97    101.08 o 
  -1  10   0      247.62      289.82     22.25 o 
   0  10   0     1743.34     2143.24    124.13 o 
   1  10   0       12.97        6.43      8.04 o 
   2  10   0      685.86      631.93     26.54 o 
   3  10   0        3.64        3.49      4.56 o 
   4  10   0      190.88      188.75     10.72 o 
   5  10   0       70.18       69.71     10.19 o 
  -5  11   0       30.51       29.49      6.97 o 
  -4  11   0      406.35      378.83     19.57 o 
  -3  11   0        7.50       -9.92      8.85 o 
  -2  11   0      861.29      951.78     58.72 o 
  -1  11   0        2.42        7.78      8.85 o 
   0  11   0     1105.40     1327.66     79.09 o 
   1  11   0       78.68       98.93     12.60 o 
   2  11   0      423.49      463.29     30.83 o 
   3  11   0      133.83      146.92     14.48 o 
   4  11   0       24.46        6.70      7.51 o 
  -4  12   0      375.03      358.73     27.88 o 
  -3  12   0       38.15       33.78     11.80 o 
  -2  12   0      434.73      466.77     32.98 o 
  -1  12   0       28.35       17.69      9.38 o 
   0  12   0      311.47      388.75     27.88 o 
   1  12   0       71.42       77.21     11.53 o 
   2  12   0      142.42      168.37     15.82 o 
  -3  13   0        0.34       -4.83     10.19 o 
  -2  13   0      126.81      179.36     17.96 o 
  -1  13   0       16.64       24.93     10.72 o 
   0  13   0        3.86       13.67      9.92 o 
   1  13   0       36.89       50.14     10.99 o 
  -1 -13   1       15.67       28.42     10.72 o 
   0 -13   1       25.57       21.98      9.38 o 
   1 -13   1      249.16      281.51     23.06 o 
   2 -13   1       29.85       31.10     10.46 o 
   3 -13   1      392.04      406.45     30.56 o 
  -3 -12   1      207.47      238.88     19.57 o 
  -2 -12   1      110.03      109.39     13.14 o 
  -1 -12   1      577.35      619.32     39.95 o 
   0 -12   1        2.32       -5.09      8.31 o 
   1 -12   1      733.87      826.30     51.48 o 
   2 -12   1       16.69        6.97      8.85 o 
   3 -12   1     1026.60     1006.47     62.47 o 
   4 -12   1       26.68        8.31      9.92 o 
   5 -12   1      312.60      230.84     21.18 o 
  -4 -11   1       19.41       23.33      8.04 o 
  -3 -11   1      397.28      421.19     19.30 o 
  -2 -11   1       14.89       19.84      8.31 o 
  -1 -11   1     1730.31     2062.27    119.58 o 
   0 -11   1       15.55       12.33      8.31 o 
   1 -11   1     2057.33     2260.13    131.10 o 
   2 -11   1       25.24       11.80      9.38 o 
   3 -11   1      424.17      345.32     26.27 o 
   4 -11   1        5.90      -11.66      7.78 o 
   5 -11   1      145.75      139.15     10.19 o 
   6 -11   1      106.47       95.98     13.67 o 
  -5 -10   1       87.41       94.91     11.53 o 
  -4 -10   1        2.52        5.09      6.70 o 
  -3 -10   1      723.91      755.52     31.37 o 
  -2 -10   1       17.77       18.23      4.56 o 
  -1 -10   1     1320.19     1575.66     91.96 o 
   0 -10   1       60.05       81.77     11.26 o 
   1 -10   1      573.09      579.91     37.53 o 
   2 -10   1       20.19       12.06      8.04 o 
   3 -10   1      149.61      126.55     13.67 o 
   4 -10   1      282.98      237.81     13.41 o 
   5 -10   1       24.81       16.89      5.63 o 
   6 -10   1      173.43      177.75     16.89 o 
  -6  -9   1        6.21       12.33      9.65 o 
  -5  -9   1      193.78      223.87     17.69 o 
  -4  -9   1      226.14      204.03     10.99 o 
  -3  -9   1      214.95      213.41     11.26 o 
  -2  -9   1      922.42      950.97     38.34 o 
  -1  -9   1       60.43       63.27      5.63 o 
   0  -9   1      393.25      410.20     27.35 o 
   1  -9   1        2.42       -4.56      6.17 o 
   2  -9   1       37.93       17.16      6.97 o 
   3  -9   1      518.49      476.16     22.52 o 
   4  -9   1       22.57       19.04      4.83 o 
   5  -9   1      399.35      363.28     18.23 o 
   6  -9   1      133.22      123.86      8.85 o 
   7  -9   1      115.08      138.07     14.21 o 
  -6  -8   1      261.81      246.39     19.84 o 
  -5  -8   1       40.46       38.88      8.58 o 
  -4  -8   1      721.76      722.01     29.76 o 
  -3  -8   1        3.08       22.25      4.29 o 
  -2  -8   1      834.98      796.81     32.17 o 
  -1  -8   1      232.59      212.07     10.72 o 
   0  -8   1      436.03      408.86     17.43 o 
   1  -8   1     1762.76     1845.10    106.44 o 
   2  -8   1        1.01       -4.83      5.63 o 
   3  -8   1     1045.84      960.35     41.82 o 
   4  -8   1       64.08       69.44      6.17 o 
   5  -8   1      809.84      842.39     37.27 o 
   6  -8   1       14.61        6.97      4.56 o 
   7  -8   1      247.06      239.42     19.30 o 
  -7  -7   1        1.47       -4.83      8.85 o 
  -6  -7   1      375.86      401.62     27.08 o 
  -5  -7   1       13.44       21.72      8.31 o 
  -4  -7   1      583.69      517.18     21.98 o 
  -3  -7   1       14.38       10.46      3.49 o 
  -2  -7   1       15.37        8.31      3.22 o 
  -1  -7   1     1379.24     1350.98     52.82 o 
   0  -7   1       10.85       10.99      2.95 o 
   1  -7   1     1900.58     1874.86     71.85 o 
   2  -7   1      301.98      337.55     16.09 o 
   3  -7   1     2291.37     2494.99    105.10 o 
   4  -7   1      192.38      205.91     10.99 o 
   5  -7   1     1142.47     1133.82     48.80 o 
   6  -7   1      156.49      142.36      9.12 o 
   7  -7   1      164.44      135.66     12.60 o 
   8  -7   1      136.95      156.57     14.21 o 
  -7  -6   1        0.03       10.72     10.19 o 
  -6  -6   1      335.64      340.23     23.59 o 
  -5  -6   1      113.39      114.75     11.80 o 
  -4  -6   1      408.03      386.88     16.89 o 
  -3  -6   1     2321.99     2156.64     83.65 o 
  -2  -6   1      224.19      206.17      9.92 o 
  -1  -6   1     1706.23     1662.79     64.61 o 
   0  -6   1        0.57       -2.68      2.14 o 
   1  -6   1     6360.86     6479.31    246.39 o 
   2  -6   1        8.48       11.80      1.61 o 
   3  -6   1     4037.00     4235.80    176.41 o 
   4  -6   1      706.41      625.76     27.61 o 
   5  -6   1      365.78      385.27     18.23 o 
   6  -6   1      792.55      818.79     35.93 o 
   7  -6   1       26.44       23.59      6.97 o 
   8  -6   1      423.14      421.73     27.88 o 
  -8  -5   1      167.64      182.31     19.04 o 
  -7  -5   1        7.85        6.70      9.38 o 
  -6  -5   1      128.98      123.06     13.67 o 
  -5  -5   1      667.69      685.81     39.68 o 
  -4  -5   1       31.85       28.69      3.49 o 
  -3  -5   1     3193.21     3002.78    115.29 o 
  -2  -5   1       43.98       41.56      3.49 o 
  -1  -5   1    12774.12    11608.44    441.30 o 
   0  -5   1      108.96      119.58      6.17 o 
   1  -5   1     5880.22     6457.86    244.51 o 
   2  -5   1       26.16       18.23      1.61 o 
   3  -5   1     1088.51     1097.36     46.65 o 
   4  -5   1      351.17      365.96     16.89 o 
   5  -5   1        0.67       -0.80      2.95 o 
   6  -5   1      614.57      582.33     26.01 o 
   7  -5   1       38.95       54.96      5.63 o 
  -8  -4   1       21.20       27.61     10.46 o 
  -7  -4   1       66.05       68.37     11.26 o 
  -6  -4   1        0.24       -3.22      7.51 o 
  -5  -4   1      340.16      315.02     14.21 o 
  -4  -4   1      522.15      482.59     20.11 o 
  -3  -4   1     4322.84     4276.82    163.54 o 
  -2  -4   1     3073.46     3061.23    117.16 o 
  -1  -4   1     4794.86     4175.21    158.72 o 
   0  -4   1      305.34      312.34     12.87 o 
   1  -4   1       27.32       34.32      1.88 o 
   2  -4   1       47.40       42.09      2.14 o 
   3  -4   1     1393.12     1491.74     62.74 o 
   4  -4   1      381.97      377.76     17.16 o 
   5  -4   1      312.26      340.23     15.82 o 
   6  -4   1       77.26       76.68      5.90 o 
   7  -4   1      244.18      240.49     12.60 o 
  -8  -3   1       84.34       95.18     13.41 o 
  -7  -3   1       60.89       62.20     10.72 o 
  -6  -3   1      615.58      609.94     36.46 o 
  -5  -3   1      758.32      730.59     29.49 o 
  -4  -3   1      463.68      443.71     18.50 o 
  -3  -3   1      657.65      633.53     25.20 o 
  -2  -3   1      733.84      591.71     23.33 o 
  -1  -3   1      376.21      414.76     16.62 o 
   0  -3   1     1471.16     1311.31     50.40 o 
   1  -3   1     3585.46     3798.79    122.79 o 
   2  -3   1       59.82       47.45      2.95 o 
   3  -3   1     2101.70     2117.50     88.47 o 
   4  -3   1        4.55        4.83      2.41 o 
   5  -3   1     3159.29     3306.28    138.07 o 
   6  -3   1       14.03        7.78      3.49 o 
   7  -3   1      277.35      283.66     13.94 o 
  -8  -2   1       72.97       85.79     13.14 o 
  -7  -2   1       92.37       81.77     11.26 o 
  -6  -2   1     1289.76     1325.51     72.92 o 
  -5  -2   1       28.21       31.10      3.49 o 
  -4  -2   1     4575.84     4376.56    167.57 o 
  -3  -2   1     1513.58     1457.42     56.30 o 
  -2  -2   1      375.41      312.08     12.60 o 
  -1  -2   1      825.40      758.74     29.22 o 
   0  -2   1        3.22        1.88      0.80 o 
   1  -2   1     2033.92     2171.66     70.51 o 
   2  -2   1     4003.57     4232.32    175.34 o 
   3  -2   1     7673.97     7575.33    425.22 o 
   4  -2   1       98.47      122.52      9.12 o 
   5  -2   1      973.68      982.88     57.11 o 
   6  -2   1       82.25       75.07      7.51 o 
   7  -2   1      350.15      370.79     23.86 o 
   8  -2   1      127.87      139.15     12.60 o 
  -8  -1   1      209.54      221.46     19.04 o 
  -7  -1   1        0.04       -7.24      6.70 o 
  -6  -1   1      218.23      215.56     16.35 o 
  -5  -1   1      444.96      469.72     19.57 o 
  -4  -1   1     2575.96     2517.24     96.79 o 
  -3  -1   1     6471.59     6059.46    231.11 o 
  -2  -1   1    28398.19    21396.98    813.97 o 
  -1  -1   1    18464.61    13288.93    686.89 o 
   0  -1   1        0.42        8.85      0.80 o 
   1  -1   1    11652.68    11097.97    422.27 o 
   2  -1   1     6552.72     7419.02    416.10 o 
   3  -1   1     1357.22     1365.46     77.48 o 
   4  -1   1     1078.36     1037.30     59.52 o 
   5  -1   1      869.92      862.50     50.14 o 
   6  -1   1      497.48      491.97     30.03 o 
   7  -1   1       57.21       51.74      7.24 o 
   8  -1   1      246.11      267.57     20.64 o 
  -8   0   1      298.49      301.62     21.98 o 
  -7   0   1       37.94       27.35      8.31 o 
  -6   0   1      242.00      232.18     16.89 o 
  -5   0   1     1235.07     1175.64     46.11 o 
  -4   0   1      387.94      409.67     16.89 o 
  -3   0   1     7545.97     7583.37    289.02 o 
  -2   0   1     1516.77     1485.04     56.84 o 
  -1   0   1    19574.88    15466.48    587.96 o 
   0   0   1      301.23      227.62     12.87 o 
   1   0   1    11187.29    10065.76    564.09 o 
   2   0   1       48.87       69.17      5.09 o 
   3   0   1     2587.72     2709.21    152.82 o 
   4   0   1      239.24      230.30     14.75 o 
   5   0   1       14.44       12.87      4.56 o 
   6   0   1      968.96      939.71     54.69 o 
   7   0   1       55.64       53.35      7.24 o 
   8   0   1      306.44      316.36     23.59 o 
  -9   1   1        6.95        0.80      7.78 o 
  -7   1   1      145.28      146.65     12.87 o 
  -6   1   1        1.18        4.02      3.22 o 
  -5   1   1      885.96      916.12     36.19 o 
  -4   1   1     2560.82     2764.17    106.17 o 
  -3   1   1     5598.52     5947.12    226.82 o 
  -2   1   1    30280.23    25699.27    831.66 o 
  -1   1   1     8429.40     8115.29    334.60 o 
   0   1   1        1.13        1.34      0.80 o 
   1   1   1      900.26      950.97     53.62 o 
   2   1   1     2358.44     2359.87    132.71 o 
   3   1   1        3.65        3.49      2.41 o 
   4   1   1     1054.68     1108.89     63.27 o 
   5   1   1      282.10      274.27     17.43 o 
   6   1   1      687.71      609.14     36.19 o 
   8   1   1       90.05      113.68     13.94 o 
  -9   2   1       17.91       12.06      8.04 o 
  -8   2   1       20.63       23.06      7.78 o 
  -7   2   1      129.79      111.53     11.53 o 
  -6   2   1      536.38      524.68     18.50 o 
  -5   2   1      619.29      612.89     20.91 o 
  -4   2   1     1065.21     1024.43     34.05 o 
  -3   2   1      260.76      310.20     10.72 o 
  -2   2   1     1656.77     1697.91     55.23 o 
  -1   2   1      686.40      733.27     31.10 o 
   0   2   1      277.64      254.43     11.26 o 
   1   2   1      764.20      711.28     40.48 o 
   2   2   1     1457.78     1403.27     79.36 o 
   3   2   1     2034.06     1945.38    109.92 o 
   4   2   1     1201.17     1239.45     70.78 o 
   5   2   1     1548.49     1598.98     91.16 o 
   6   2   1       72.84       78.02      7.51 o 
   8   2   1        0.03       -5.09      8.31 o 
  -8   3   1       59.13       44.51      9.12 o 
  -7   3   1      120.09      139.95     13.14 o 
  -6   3   1      275.56      288.48     13.94 o 
  -5   3   1        2.88        0.80      2.95 o 
  -4   3   1       17.15       23.33      2.14 o 
  -3   3   1      312.32      328.70     11.26 o 
  -2   3   1      759.43      843.19     35.66 o 
  -1   3   1     2015.58     1756.09     73.73 o 
   0   3   1       50.97       61.13      5.36 o 
   1   3   1     5373.64     5247.63    294.65 o 
   2   3   1       24.49       30.56      3.49 o 
   3   3   1     3411.39     3298.24    185.80 o 
   4   3   1        8.25        6.97      3.49 o 
   5   3   1     1382.52     1456.89     83.38 o 
   6   3   1       27.27       30.56      5.36 o 
   7   3   1      225.09      263.28     20.64 o 
   8   3   1       10.43       10.46      9.92 o 
  -8   4   1      127.07      131.10     12.87 o 
  -7   4   1        0.40       -6.17      5.63 o 
  -6   4   1       61.16       59.79      5.36 o 
  -5   4   1       21.20       22.25      3.75 o 
  -4   4   1      963.49      972.69     41.56 o 
  -3   4   1     2813.66     3068.47    127.89 o 
  -2   4   1     1335.06     1548.31     65.15 o 
  -1   4   1    11803.21    10822.62    449.08 o 
   0   4   1      670.66      724.69     42.36 o 
   1   4   1    12730.22    11722.39    657.66 o 
   2   4   1      253.06      215.29     13.67 o 
   3   4   1     3381.92     3189.39    179.90 o 
   4   4   1      421.23      417.98     25.20 o 
   5   4   1      635.99      579.64     34.59 o 
   6   4   1      163.03      165.15     12.60 o 
   7   4   1      104.16      127.35     14.75 o 
   8   4   1      209.99      213.14     20.11 o 
  -8   5   1      185.41      196.25     17.43 o 
  -7   5   1       95.65      110.46     11.80 o 
  -6   5   1      551.18      553.37     25.20 o 
  -5   5   1      928.77      898.15     38.88 o 
  -4   5   1       15.82       20.38      3.49 o 
  -3   5   1     2357.18     2500.09    104.56 o 
  -2   5   1      320.81      358.99     16.62 o 
  -1   5   1    10004.45     9713.74    314.49 o 
   0   5   1       73.32       98.93      8.85 o 
   1   5   1     4384.18     4289.96    241.83 o 
   2   5   1      398.24      384.20     23.33 o 
   3   5   1      501.30      446.93     26.81 o 
   4   5   1      377.09      283.66     17.96 o 
   5   5   1        0.90        2.95      4.56 o 
   6   5   1      912.02      896.28     51.21 o 
   7   5   1       69.05       99.74     13.14 o 
  -8   6   1      103.69      112.07     12.60 o 
  -7   6   1       70.81       85.79      7.24 o 
  -6   6   1       33.11       31.64      5.09 o 
  -5   6   1     1405.24     1477.80     63.00 o 
  -4   6   1       33.67       28.15      4.29 o 
  -3   6   1     4825.61     5097.49    212.07 o 
  -2   6   1      419.73      426.56     19.84 o 
  -1   6   1      841.62      797.08     26.81 o 
   0   6   1       48.38       48.53      3.75 o 
   1   6   1      519.77      429.77     26.81 o 
   2   6   1      265.49      252.29     16.89 o 
   3   6   1        2.83       -2.41      4.02 o 
   4   6   1     1302.64     1285.57     74.00 o 
   5   6   1      603.11      574.82     24.40 o 
   6   6   1      375.29      371.06     25.20 o 
   7   6   1      122.40      113.14     13.94 o 
  -8   7   1        1.90        4.29      8.04 o 
  -7   7   1      179.83      208.59     12.33 o 
  -6   7   1        3.70        1.34      4.56 o 
  -5   7   1      429.92      448.54     21.18 o 
  -4   7   1       16.51       10.19      4.02 o 
  -3   7   1      435.93      449.35     21.18 o 
  -2   7   1       99.95       85.53      6.43 o 
  -1   7   1      740.17      694.93     42.63 o 
   0   7   1        0.57        3.49      2.95 o 
   1   7   1        8.76       10.72      3.22 o 
   2   7   1      533.55      501.36     20.91 o 
   3   7   1      783.83      703.78     28.69 o 
   4   7   1      185.27      178.83      9.92 o 
   5   7   1      103.24      109.12      7.78 o 
   6   7   1       77.34       83.38     11.53 o 
  -7   8   1       12.42       16.62      5.63 o 
  -6   8   1      118.95      136.20      9.38 o 
  -5   8   1       10.40       19.57      4.83 o 
  -4   8   1       98.29       96.52      7.78 o 
  -3   8   1        3.25        1.34      4.02 o 
  -2   8   1       32.86       26.54      5.09 o 
  -1   8   1      365.42      408.59     27.61 o 
   0   8   1       23.89       14.21      6.97 o 
   1   8   1     1181.64     1208.08     47.72 o 
   2   8   1        5.58       -1.07      3.75 o 
   3   8   1      231.93      217.17     10.99 o 
   4   8   1       25.33       20.91      4.83 o 
   5   8   1      215.85      210.73     11.26 o 
   6   8   1        9.67        5.63      9.12 o 
  -7   9   1        0.45       -4.02      5.36 o 
  -6   9   1      229.19      198.93     12.33 o 
  -5   9   1      135.09      128.15      9.65 o 
  -4   9   1      462.32      391.43     19.57 o 
  -3   9   1      643.68      555.52     26.01 o 
  -2   9   1        9.66       -3.49      7.78 o 
  -1   9   1     1429.69     1670.57     97.86 o 
   0   9   1       90.93       91.96     11.26 o 
   1   9   1      701.35      780.46     47.72 o 
   2   9   1        0.60       -1.34      4.02 o 
   3   9   1      639.65      557.66     23.59 o 
   4   9   1       20.85       32.17      5.36 o 
   5   9   1      130.27      134.05     13.41 o 
  -6  10   1       86.82       98.13      9.12 o 
  -5  10   1       70.41       67.83      7.78 o 
  -4  10   1       17.15       12.60      5.90 o 
  -3  10   1     1003.94      903.78     40.75 o 
  -2  10   1       20.30        5.36      9.12 o 
  -1  10   1     1164.54     1301.65     77.75 o 
   0  10   1        1.61      -11.26      7.51 o 
   1  10   1     1208.20     1385.57     81.77 o 
   2  10   1       12.85        5.36      7.51 o 
   3  10   1      244.58      241.56     12.60 o 
   4  10   1      142.88      161.13      9.65 o 
  -5  11   1      179.84      183.38     12.60 o 
  -4  11   1        1.06       -4.02      5.90 o 
  -3  11   1      327.52      356.85     27.08 o 
  -2  11   1        0.08        9.38      9.92 o 
  -1  11   1     1179.14     1463.32     87.13 o 
   0  11   1      149.49      168.10     16.62 o 
   1  11   1      476.05      497.60     32.98 o 
   2  11   1      228.69      238.61     19.84 o 
   3  11   1       17.18       18.50      8.58 o 
  -4  12   1        1.93        0.00      9.92 o 
  -3  12   1      467.05      549.62     38.34 o 
  -2  12   1        1.13       -4.02      9.92 o 
  -1  12   1      107.72      146.12     16.09 o 
   0  12   1       19.76       27.08     10.72 o 
   1  12   1        3.88       14.48      9.65 o 
   2  12   1      131.47      160.86     16.09 o 
   1 -14   2       55.85       43.97     11.26 o 
  -2 -13   2       32.12       53.89     10.99 o 
  -1 -13   2       24.99       24.67      9.65 o 
   0 -13   2      234.37      289.29     22.79 o 
   1 -13   2       70.73       89.01     12.87 o 
   2 -13   2      599.23      606.19     40.22 o 
   3 -13   2       24.43       19.04     10.46 o 
   4 -13   2      457.52      385.00     29.22 o 
  -2 -12   2      574.00      706.99     44.51 o 
  -1 -12   2        5.87      -11.66      7.78 o 
   0 -12   2      925.29     1081.81     65.42 o 
   1 -12   2       37.01       28.96      9.38 o 
   2 -12   2      632.38      650.96     42.09 o 
   3 -12   2        1.26      -10.46      8.04 o 
   4 -12   2      294.42      261.13     22.25 o 
   5 -12   2       39.84       30.56     11.26 o 
  -4 -11   2      292.70      354.44     23.59 o 
  -3 -11   2        4.12        9.92      4.83 o 
  -2 -11   2      723.21      780.72     32.44 o 
  -1 -11   2      209.88      222.53     18.23 o 
   0 -11   2     1013.00     1097.62     65.69 o 
   1 -11   2      211.12      197.86     17.16 o 
   2 -11   2      749.55      663.56     42.36 o 
   3 -11   2       37.34       18.23      8.58 o 
   4 -11   2       91.39       75.87     11.80 o 
   5 -11   2      182.11      180.97     17.16 o 
   6 -11   2        3.45       -1.88      8.04 o 
  -5 -10   2       57.72       64.35     10.46 o 
  -4 -10   2      137.72      138.88     12.87 o 
  -3 -10   2      407.93      460.34     20.38 o 
  -2 -10   2      560.62      597.88     25.47 o 
  -1 -10   2      277.32      313.95     14.75 o 
   0 -10   2      363.02      380.17     26.01 o 
   1 -10   2       21.95        7.24      6.70 o 
   2 -10   2        0.01       -5.63      6.17 o 
   3 -10   2        2.87       -4.29      6.97 o 
   4 -10   2      101.34      111.00      8.58 o 
   5 -10   2      162.72      108.58     12.87 o 
   6 -10   2      193.07      182.31     16.62 o 
   7 -10   2       68.30       73.19     11.53 o 
  -6  -9   2       44.68       39.68     10.99 o 
  -5  -9   2      327.24      324.94     22.52 o 
  -4  -9   2      165.29      171.32     14.48 o 
  -3  -9   2      644.08      628.44     26.27 o 
  -2  -9   2       10.08       12.06      4.02 o 
  -1  -9   2      272.28      299.21     13.94 o 
   0  -9   2      105.47       83.92      5.90 o 
   1  -9   2       33.87       18.50      6.97 o 
   2  -9   2     1464.72     1394.69     81.77 o 
   3  -9   2       45.80       47.19      5.63 o 
   4  -9   2     1287.64     1279.67     55.23 o 
   5  -9   2        1.04        5.90      4.29 o 
   6  -9   2      331.85      343.98     24.93 o 
   7  -9   2        0.27       -9.65      6.43 o 
  -6  -8   2       82.38       90.35     12.33 o 
  -5  -8   2      249.87      264.08     19.30 o 
  -4  -8   2      146.85      145.31     13.14 o 
  -3  -8   2      395.55      383.93     17.16 o 
  -2  -8   2      137.25      142.36      8.04 o 
  -1  -8   2      262.42      255.77     12.06 o 
   0  -8   2     4036.68     4265.56    163.01 o 
   1  -8   2       22.47       28.69      3.49 o 
   2  -8   2     3382.70     3485.91    198.13 o 
   3  -8   2       78.62       80.43      6.17 o 
   4  -8   2     2610.35     2574.62    108.58 o 
   5  -8   2       11.56       13.67      4.02 o 
   6  -8   2      437.23      412.61     27.35 o 
   7  -8   2       10.45       20.91      7.24 o 
   8  -8   2       12.92       14.21      8.04 o 
  -7  -7   2      178.66      223.60     19.84 o 
  -6  -7   2       21.54       30.56     10.19 o 
  -5  -7   2      396.61      398.67     26.01 o 
  -4  -7   2      198.39      158.18      8.85 o 
  -3  -7   2      263.84      235.66     11.53 o 
  -2  -7   2     1329.25     1343.75     52.55 o 
  -1  -7   2      111.51      102.68      6.17 o 
   0  -7   2     2244.11     2186.67     84.19 o 
   1  -7   2      175.84      197.59      9.12 o 
   2  -7   2     5752.56     5543.35    179.09 o 
   3  -7   2        6.49        6.70      3.22 o 
   4  -7   2     1772.59     1793.63     75.87 o 
   5  -7   2      468.64      467.04     21.45 o 
   6  -7   2      530.09      545.86     34.32 o 
   7  -7   2      390.75      385.54     26.01 o 
   8  -7   2        2.95        7.24      6.43 o 
  -7  -6   2      180.01      217.43     19.30 o 
  -6  -6   2      183.75      192.23     16.89 o 
  -5  -6   2      430.28      437.55     27.35 o 
  -4  -6   2     2128.67     2069.51     80.16 o 
  -3  -6   2       86.97      111.80      6.43 o 
  -2  -6   2     2245.82     2107.04     81.24 o 
  -1  -6   2      123.64      171.59      8.31 o 
   0  -6   2     2846.09     2764.17    105.90 o 
   1  -6   2       67.24       75.61      4.29 o 
   2  -6   2      725.91      779.92     26.01 o 
   3  -6   2      169.62      188.21      7.24 o 
   4  -6   2      290.76      278.29     13.14 o 
   5  -6   2      436.58      431.38     19.84 o 
   6  -6   2        0.14       -0.80      3.49 o 
   7  -6   2      699.57      676.43     41.56 o 
   8  -6   2        0.29       -4.83      6.43 o 
  -8  -5   2       10.82       16.35     10.99 o 
  -7  -5   2       54.43       67.83     11.53 o 
  -6  -5   2      229.30      231.38     18.23 o 
  -5  -5   2       45.22       48.53      8.85 o 
  -4  -5   2     1003.70      941.59     37.53 o 
  -3  -5   2       67.53       68.64      4.56 o 
  -2  -5   2     4693.49     4284.60    163.28 o 
  -1  -5   2     2362.75     2339.22     90.08 o 
   0  -5   2      589.36      599.75     23.86 o 
   1  -5   2      925.48     1013.17     39.14 o 
   2  -5   2      117.27      124.40      4.83 o 
   3  -5   2      814.30      787.16     33.51 o 
   4  -5   2      656.92      666.51     28.96 o 
   5  -5   2      462.81      437.28     19.84 o 
   6  -5   2      427.92      416.37     19.04 o 
   7  -5   2       36.94       55.23      8.04 o 
   8  -5   2       96.94       93.30     10.72 o 
  -8  -4   2        0.58        0.27      9.65 o 
  -7  -4   2       60.22       77.21     11.80 o 
  -6  -4   2      495.84      466.77     29.76 o 
  -5  -4   2      361.58      386.34     24.40 o 
  -4  -4   2     1526.68     1450.18     56.57 o 
  -3  -4   2     5035.50     4927.51    188.21 o 
  -2  -4   2      391.63      346.93     14.48 o 
  -1  -4   2     1772.34     1745.10     66.76 o 
   0  -4   2      132.51      164.35      7.24 o 
   1  -4   2      104.86      140.76      6.17 o 
   2  -4   2     2268.50     2394.18     77.75 o 
   3  -4   2      110.75      111.53      6.17 o 
   4  -4   2     2728.98     2703.31    112.87 o 
   5  -4   2       52.79       48.26      4.29 o 
   6  -4   2      703.89      672.95     29.76 o 
   7  -4   2       68.46       66.76      8.58 o 
   8  -4   2       79.43       72.12      9.38 o 
  -8  -3   2        4.89       -9.65      8.31 o 
  -7  -3   2      481.93      433.26     28.69 o 
  -6  -3   2        2.93       -1.88      6.70 o 
  -5  -3   2     2395.14     2351.56    124.94 o 
  -4  -3   2     1471.22     1424.98     55.50 o 
  -3  -3   2       88.33      101.88      5.36 o 
  -2  -3   2      961.89     1018.53     39.41 o 
  -1  -3   2       55.14       47.72      2.68 o 
   0  -3   2     4886.90     4988.91    189.28 o 
   2  -3   2     4881.41     5021.08    162.20 o 
   3  -3   2      509.14      565.43     24.40 o 
   4  -3   2     2819.70     2832.81    118.23 o 
   5  -3   2        0.22       -2.95      2.68 o 
   6  -3   2      955.11      949.36     41.02 o 
   7  -3   2      157.52      167.03     13.67 o 
  -8  -2   2       25.93       27.88      9.65 o 
  -7  -2   2      654.32      706.46     42.09 o 
  -6  -2   2      266.84      216.90     16.62 o 
  -5  -2   2     1200.18     1138.65     62.20 o 
  -4  -2   2     2758.91     2646.47    101.61 o 
  -3  -2   2     2448.21     2238.41     85.79 o 
  -2  -2   2      336.62      331.65     13.14 o 
  -1  -2   2        8.68        5.63      1.07 o 
   0  -2   2      103.27      114.21      4.83 o 
   1  -2   2      356.47      390.90     12.87 o 
   2  -2   2     7642.38     7840.48    253.09 o 
   3  -2   2      164.22      158.45     10.72 o 
   4  -2   2     4414.85     4678.18    263.55 o 
   5  -2   2      545.00      601.90     36.19 o 
   6  -2   2      525.47      554.44     33.78 o 
   7  -2   2      514.55      510.21     31.64 o 
  -8  -1   2        8.65       18.77      8.58 o 
  -7  -1   2      200.10      246.12     18.77 o 
  -6  -1   2       52.50       38.34      7.78 o 
  -5  -1   2      408.68      406.45     17.16 o 
  -4  -1   2     5020.29     4949.50    189.01 o 
  -3  -1   2      605.74      679.11     26.54 o 
  -2  -1   2     8822.47     8617.19    327.36 o 
  -1  -1   2     4275.99     4133.12    213.95 o 
   0  -1   2     3475.71     3868.23    146.92 o 
   1  -1   2      645.75      705.92     27.35 o 
   2  -1   2     5726.86     6361.08    357.12 o 
   3  -1   2     1880.39     2095.25    118.50 o 
   4  -1   2      748.96      795.20     46.38 o 
   5  -1   2      259.04      240.76     16.09 o 
   6  -1   2      104.95       88.47      8.85 o 
   7  -1   2      267.38      256.58     17.96 o 
  -7   0   2       41.68       58.18      8.85 o 
  -6   0   2      172.49      153.09     12.60 o 
  -5   0   2       34.76       35.66      3.49 o 
  -4   0   2      769.83      754.72     29.76 o 
  -3   0   2      248.14      283.92     11.53 o 
  -2   0   2    24262.27    21498.05    815.31 o 
  -1   0   2     1944.12     1970.04    121.45 o 
   0   0   2    17508.81    14151.69    586.35 o 
   1   0   2     2462.71     2314.56     88.21 o 
   2   0   2      505.62      446.13     25.74 o 
   3   0   2      398.89      367.04     21.98 o 
   4   0   2       14.68       13.41      4.02 o 
   5   0   2      694.61      731.12     42.90 o 
   6   0   2      311.57      284.46     18.77 o 
   7   0   2      172.76      176.95     13.67 o 
  -9   1   2        2.05        3.75      7.51 o 
  -8   1   2       15.47       12.87      7.78 o 
  -6   1   2      759.19      835.15     46.11 o 
  -5   1   2      757.07      831.13     32.71 o 
  -4   1   2     5900.89     6070.99    231.11 o 
  -3   1   2     2313.50     2463.89     80.16 o 
  -2   1   2     8936.30     9414.00    303.76 o 
  -1   1   2       33.17       36.19      1.61 o 
   0   1   2     2161.21     2243.51     72.92 o 
   1   1   2     1610.51     1486.65     83.92 o 
   2   1   2      704.17      599.48     34.59 o 
   3   1   2      889.42      879.65     50.40 o 
   4   1   2     3628.17     3785.65    213.41 o 
   5   1   2      934.96      960.89     55.77 o 
   6   1   2      803.53      811.56     47.72 o 
   7   1   2      118.94      115.55     10.19 o 
  -8   2   2       46.26       49.87      9.65 o 
  -7   2   2      278.79      236.47     18.50 o 
  -6   2   2      319.22      335.94     24.13 o 
  -5   2   2     1383.26     1443.48     46.92 o 
  -4   2   2      679.17      688.76     23.06 o 
  -3   2   2     1119.82     1193.34     38.88 o 
  -2   2   2      268.48      276.42      9.38 o 
  -1   2   2     1983.16     2064.68     66.76 o 
   0   2   2      709.38      649.89     27.61 o 
   1   2   2      853.37      974.03     55.50 o 
   2   2   2     3147.93     3256.68    183.38 o 
   3   2   2      368.79      325.21     19.57 o 
   4   2   2     3118.77     3133.62    176.95 o 
   5   2   2      129.63      116.09      9.38 o 
   6   2   2      472.80      499.48     30.56 o 
   7   2   2        8.45       15.28      6.17 o 
  -8   3   2       50.05       49.33      9.92 o 
  -7   3   2      212.55      184.99     15.82 o 
  -6   3   2       91.89       78.82      5.90 o 
  -5   3   2      931.56     1020.14     43.70 o 
  -4   3   2     4259.49     4577.91    148.26 o 
  -3   3   2     2858.97     3109.49    100.54 o 
  -2   3   2     3789.55     4033.92    130.84 o 
  -1   3   2      254.66      261.40     12.06 o 
   0   3   2     6737.09     6481.99    364.09 o 
   1   3   2        1.83        8.31      2.68 o 
   2   3   2     6289.90     5944.98    334.06 o 
   3   3   2        1.82        1.61      3.49 o 
   4   3   2     1334.85     1304.33     74.53 o 
   5   3   2      284.94      295.18     19.04 o 
   6   3   2      390.10      363.55     23.06 o 
   8   3   2       29.40       27.61     11.53 o 
  -8   4   2       41.45       38.61      8.85 o 
  -7   4   2      272.58      289.82     22.25 o 
  -6   4   2      360.31      349.34     16.89 o 
  -5   4   2      137.90      138.07      8.31 o 
  -4   4   2     1126.53     1156.61     49.33 o 
  -3   4   2      228.81      259.26     12.60 o 
  -2   4   2     9491.10     9579.95    397.87 o 
  -1   4   2      123.78      137.27      7.78 o 
   0   4   2     6409.17     6061.87    341.03 o 
   1   4   2       83.69       91.16      7.51 o 
   2   4   2     1241.45     1094.41     62.74 o 
   3   4   2      158.46      139.41     10.46 o 
   4   4   2     1020.61      924.70     53.62 o 
   5   4   2      339.92      326.28     20.91 o 
   6   4   2      200.07      182.85     13.94 o 
  -8   5   2       47.23       36.46      8.85 o 
  -7   5   2      160.03      160.06     15.28 o 
  -6   5   2      160.54      187.14     10.99 o 
  -5   5   2       18.81       16.89      4.29 o 
  -4   5   2     2166.97     2177.82     91.69 o 
  -3   5   2      579.66      613.43     27.08 o 
  -2   5   2     2942.16     2768.19    116.09 o 
  -1   5   2      216.28      268.37     13.14 o 
   0   5   2     2018.25     1859.58    106.44 o 
   1   5   2      492.44      486.88     29.49 o 
   2   5   2      699.95      637.56     37.80 o 
   3   5   2      236.30      207.51     13.94 o 
   4   5   2        5.96        4.83      4.29 o 
   5   5   2      412.43      411.27     25.74 o 
   6   5   2      202.61      198.67     15.01 o 
   7   5   2      351.42      352.83     25.47 o 
  -8   6   2       25.18       30.03      9.38 o 
  -7   6   2        2.22        7.24      7.24 o 
  -6   6   2      447.09      466.77     21.98 o 
  -5   6   2       95.76      113.68      8.04 o 
  -4   6   2      718.66      693.59     30.83 o 
  -3   6   2      207.18      224.67     11.80 o 
  -2   6   2     2307.32     2230.10     94.11 o 
  -1   6   2       44.09       38.07      4.83 o 
   0   6   2      972.53      989.04     58.18 o 
   1   6   2      341.28      298.67     19.84 o 
   2   6   2      203.68      172.93     13.14 o 
   3   6   2     1620.38     1495.76     85.79 o 
   4   6   2     1083.69     1017.46     59.25 o 
   5   6   2      964.47      916.39     53.89 o 
   6   6   2      178.52      166.76     13.41 o 
   7   6   2       62.74       54.96     11.80 o 
  -7   7   2       84.33       87.94     11.80 o 
  -6   7   2      171.64      161.94     10.46 o 
  -5   7   2      190.43      193.04     11.53 o 
  -4   7   2      304.45      253.90     13.41 o 
  -3   7   2       41.39       23.06      4.83 o 
  -2   7   2       33.07       50.14      5.63 o 
  -1   7   2       53.20       65.42      9.12 o 
   0   7   2      145.80      139.15     12.06 o 
   1   7   2      421.49      347.46     22.79 o 
   2   7   2     1159.72     1013.17     59.52 o 
   3   7   2      532.50      460.87     28.69 o 
   4   7   2      698.74      638.09     38.61 o 
   5   7   2       26.89       17.96      6.17 o 
   6   7   2      219.56      213.41     17.69 o 
  -7   8   2      164.45      170.78     16.35 o 
  -6   8   2       34.64       34.32      5.90 o 
  -5   8   2      238.89      208.85     12.33 o 
  -4   8   2       70.47       64.08      6.70 o 
  -3   8   2      266.36      230.30     12.87 o 
  -2   8   2      416.85      464.90     22.79 o 
  -1   8   2        0.33       -7.78      6.43 o 
   0   8   2     2185.87     2458.80    141.02 o 
   1   8   2        0.10       -3.49      3.22 o 
   2   8   2      614.46      547.47     23.06 o 
   3   8   2      184.45      165.15      9.38 o 
   4   8   2      513.28      441.03     19.57 o 
   5   8   2      112.77       86.87      7.51 o 
  -6   9   2       69.81       76.95      8.58 o 
  -5   9   2      282.59      250.95     14.48 o 
  -4   9   2      764.19      702.97     32.44 o 
  -3   9   2      116.98       99.74      8.85 o 
  -2   9   2     1453.46     1664.13     97.86 o 
  -1   9   2       64.35       70.51     10.99 o 
   0   9   2      974.59     1046.42     62.74 o 
   1   9   2      177.90      176.15     15.01 o 
   2   9   2      895.19      826.03     33.78 o 
   3   9   2       17.19        9.12      4.56 o 
   4   9   2       58.55       57.91      6.17 o 
   5   9   2       77.35       64.35      6.70 o 
  -6  10   2       81.20       94.11      9.38 o 
  -5  10   2       18.09       13.67      6.43 o 
  -4  10   2      585.06      537.02     26.27 o 
  -3  10   2       67.03       61.66      7.78 o 
  -2  10   2     1428.99     1814.81    106.97 o 
  -1  10   2      145.73      140.76     15.55 o 
   0  10   2     1272.90     1464.13     86.33 o 
   1  10   2       34.42       49.33      9.92 o 
   2  10   2      210.99      216.90     17.96 o 
   3  10   2      128.83      118.77     12.33 o 
   4  10   2        0.16       11.26      5.09 o 
  -5  11   2        0.21       -9.65      6.43 o 
  -4  11   2      314.60      256.58     15.55 o 
  -3  11   2        0.82        2.14     10.19 o 
  -2  11   2      456.60      527.90     35.93 o 
  -1  11   2        2.36        3.49      8.58 o 
   0  11   2      127.54      167.57     16.62 o 
   1  11   2      120.50      118.23     13.41 o 
   2  11   2        0.04       -3.75      7.51 o 
   3  11   2      326.30      324.68     23.59 o 
  -3  12   2       94.27       87.40     15.01 o 
  -2  12   2        0.30        1.34      9.92 o 
  -1  12   2        5.46        2.68      9.92 o 
   0  12   2       16.12       20.11     10.99 o 
   1  12   2       70.03       89.01     12.60 o 
   0 -14   3       60.07       49.60     10.72 o 
   1 -14   3      490.84      574.82     38.88 o 
   2 -14   3       12.93        2.41     10.19 o 
  -2 -13   3       65.26       76.41     11.80 o 
  -1 -13   3      398.81      460.87     31.10 o 
   0 -13   3        7.86        5.90      8.85 o 
   1 -13   3      375.15      412.88     29.22 o 
   2 -13   3        3.15        2.14      8.58 o 
   3 -13   3      464.24      394.12     29.22 o 
   4 -13   3        0.97        4.56      9.92 o 
  -4 -12   3       32.33       32.17      9.38 o 
  -3 -12   3      323.96      335.94     22.25 o 
  -2 -12   3        0.56        4.02      7.24 o 
  -1 -12   3      340.22      394.12     27.35 o 
   0 -12   3        1.47       -6.43      7.24 o 
   1 -12   3     1045.06     1021.21     61.93 o 
   2 -12   3        0.20      -12.06      8.04 o 
   3 -12   3      473.40      413.42     29.22 o 
   4 -12   3       65.88       56.84     11.80 o 
   5 -12   3       64.76       60.06     12.06 o 
  -5 -11   3      131.24      135.13     14.48 o 
  -4 -11   3       73.15       66.76      9.92 o 
  -3 -11   3      493.70      512.08     30.83 o 
  -2 -11   3      184.98      208.59     11.53 o 
  -1 -11   3     1101.39     1257.42     74.27 o 
   0 -11   3      176.85      191.96     16.62 o 
   1 -11   3      189.44      179.09     15.55 o 
   2 -11   3        4.59       -0.54      8.04 o 
   3 -11   3        5.88       -1.07      7.24 o 
   4 -11   3       29.18       16.62      8.31 o 
   5 -11   3       59.25       50.94     10.72 o 
   6 -11   3       93.77      102.42     13.14 o 
  -5 -10   3       74.15       88.47     12.06 o 
  -4 -10   3      446.80      470.53     28.96 o 
  -3 -10   3      477.57      442.37     26.81 o 
  -2 -10   3      823.64      850.43     34.85 o 
  -1 -10   3       89.56       90.35      6.70 o 
   0 -10   3      547.09      526.56     33.51 o 
   1 -10   3      240.46      203.22     16.35 o 
   2 -10   3       11.80       10.72      7.24 o 
   3 -10   3     1108.58     1049.10     63.00 o 
   4 -10   3      150.96      121.72     12.60 o 
   5 -10   3      728.65      731.12     45.85 o 
   6 -10   3        1.71       -6.97      6.17 o 
   7 -10   3      265.04      273.47     21.72 o 
  -6  -9   3      149.14      174.54     16.35 o 
  -5  -9   3       64.79       58.45     10.19 o 
  -4  -9   3      854.28      894.67     50.14 o 
  -3  -9   3       46.86       42.90      5.36 o 
  -2  -9   3     1163.40     1290.39     50.94 o 
  -1  -9   3      786.69      832.47     33.51 o 
   0  -9   3      435.39      470.26     19.84 o 
   1  -9   3     2429.88     2395.79    137.27 o 
   2  -9   3       37.92       32.71      7.24 o 
   3  -9   3     2116.04     2089.35    120.38 o 
   4  -9   3       73.17       60.59      5.90 o 
   5  -9   3      739.90      716.11     44.24 o 
   6  -9   3       46.00       56.30      9.12 o 
   7  -9   3      102.05      110.19     12.60 o 
  -6  -8   3      352.76      364.09     25.20 o 
  -5  -8   3       26.28       26.54      8.85 o 
  -4  -8   3      368.89      358.73     23.06 o 
  -3  -8   3      754.71      761.42     31.10 o 
  -2  -8   3      212.77      226.28     11.26 o 
  -1  -8   3     2129.93     2324.48     90.08 o 
   0  -8   3        0.37       -0.54      2.95 o 
   1  -8   3     3560.16     3700.93    141.83 o 
   2  -8   3       45.18       41.56      6.70 o 
   3  -8   3     3818.43     3777.88    158.18 o 
   4  -8   3      170.48      175.61      9.92 o 
   5  -8   3     1041.99     1061.43     63.00 o 
   6  -8   3       21.09       22.25      6.70 o 
   7  -8   3       57.01       69.17      9.92 o 
   8  -8   3        5.15       21.72      7.51 o 
  -7  -7   3       42.09       54.16     12.06 o 
  -6  -7   3      411.05      454.71     29.49 o 
  -5  -7   3      209.76      188.75     16.09 o 
  -4  -7   3       78.77       82.04      9.38 o 
  -3  -7   3     1174.99     1159.29     45.85 o 
  -2  -7   3      167.13      197.33      9.65 o 
  -1  -7   3     5381.93     5062.91    193.57 o 
   0  -7   3        0.44       -0.80      2.68 o 
   1  -7   3     3155.07     3375.45    128.69 o 
   2  -7   3       13.90       16.35      2.68 o 
   3  -7   3     1601.60     1567.35     66.22 o 
   4  -7   3      540.40      575.89     25.74 o 
   5  -7   3      885.84      854.45     50.94 o 
   6  -7   3      714.15      662.76     40.48 o 
   7  -7   3       34.54       37.80      8.04 o 
   8  -7   3      109.13       87.67     10.72 o 
  -7  -6   3       12.22       24.40      9.92 o 
  -6  -6   3        4.16        8.04      8.58 o 
  -5  -6   3      379.79      380.71     24.40 o 
  -4  -6   3        0.70       -0.54      5.63 o 
  -3  -6   3     1387.41     1286.91     50.40 o 
  -2  -6   3       53.19       52.55      4.29 o 
  -1  -6   3     1027.79      942.39     37.00 o 
   0  -6   3     1154.44     1201.11     46.65 o 
   1  -6   3     3502.46     3811.66    145.05 o 
   2  -6   3      504.52      502.16     17.16 o 
   3  -6   3        1.58        2.14      1.88 o 
   4  -6   3      472.75      453.10     20.38 o 
   5  -6   3      634.01      610.48     26.81 o 
   6  -6   3      430.74      411.01     26.81 o 
   7  -6   3      125.08      126.81     12.06 o 
   8  -6   3      202.96      191.16     16.09 o 
  -8  -5   3        5.58      -13.67      9.12 o 
  -7  -5   3       52.72       57.91     10.99 o 
  -6  -5   3      120.70       93.30     12.06 o 
  -5  -5   3      253.69      236.74     17.16 o 
  -4  -5   3      795.66      745.87     41.82 o 
  -3  -5   3      378.93      341.03     14.48 o 
  -2  -5   3     1209.23     1158.75     45.31 o 
  -1  -5   3      868.64      858.74     33.78 o 
   0  -5   3       69.34       79.63      4.29 o 
   1  -5   3     2098.89     2289.62     87.40 o 
   2  -5   3      191.15      210.19      7.51 o 
   3  -5   3     2167.96     2309.46     75.34 o 
   4  -5   3      427.70      423.61     19.04 o 
   5  -5   3     1164.75     1134.09     48.26 o 
   6  -5   3      277.88      252.29     17.69 o 
   7  -5   3      394.36      373.74     24.67 o 
   8  -5   3       17.73        9.38      6.97 o 
  -8  -4   3      109.85       96.52     13.41 o 
  -7  -4   3       44.04       47.45     10.72 o 
  -6  -4   3      168.06      140.49     13.14 o 
  -5  -4   3      629.08      639.70     37.00 o 
  -4  -4   3     1166.93     1066.52     57.91 o 
  -3  -4   3     1010.78      998.16     39.14 o 
  -2  -4   3     1432.38     1329.80     51.48 o 
  -1  -4   3     1574.90     1636.79     63.00 o 
   0  -4   3     2250.17     2491.24     95.18 o 
   1  -4   3     3908.17     4288.08    163.01 o 
   2  -4   3      182.20      200.81      7.24 o 
   3  -4   3     4643.55     4781.67    154.70 o 
   4  -4   3       17.41       21.45      2.95 o 
   5  -4   3     1505.38     1536.25     64.88 o 
   6  -4   3        1.09       -4.02      5.09 o 
   7  -4   3      249.99      223.60     16.62 o 
   8  -4   3       27.56       27.08      7.78 o 
  -8  -3   3      458.23      467.31     31.37 o 
  -7  -3   3        0.65        2.41      8.04 o 
  -6  -3   3     1585.40     1609.71     87.13 o 
  -5  -3   3       23.75       21.72      6.43 o 
  -4  -3   3      670.39      624.69     24.93 o 
  -3  -3   3      600.94      533.80     21.18 o 
  -2  -3   3      857.16      764.10     29.49 o 
  -1  -3   3     4560.29     4927.25    187.94 o 
   0  -3   3       16.67       12.33      1.34 o 
   1  -3   3     5625.54     5717.09    217.43 o 
   2  -3   3      624.49      654.98     21.72 o 
   3  -3   3     6402.46     6738.03    279.10 o 
   4  -3   3      262.27      298.67     13.67 o 
   5  -3   3     3158.77     2814.57    159.79 o 
   6  -3   3      530.03      515.57     31.90 o 
   7  -3   3      114.22      109.39     10.72 o 
   8  -3   3      242.05      246.12     18.50 o 
  -8  -2   3      223.01      219.31     18.50 o 
  -7  -2   3        3.30        8.31      7.78 o 
  -6  -2   3     1702.85     1802.74     96.79 o 
  -5  -2   3     1291.25     1280.20     69.17 o 
  -4  -2   3     1807.01     1823.92     70.24 o 
  -3  -2   3     5424.47     5337.45    202.96 o 
  -2  -2   3        1.02        0.00      2.14 o 
  -1  -2   3    14696.93    14255.45    542.11 o 
   0  -2   3      494.28      535.94     20.91 o 
   1  -2   3    20995.71    18332.80    697.34 o 
   2  -2   3       14.85       20.91      2.14 o 
   3  -2   3     3679.35     4248.94    239.42 o 
   4  -2   3     1126.55     1096.55     63.27 o 
   5  -2   3      199.78      181.24     13.41 o 
   6  -2   3      925.97      962.50     56.57 o 
   7  -2   3       86.70       92.50      9.65 o 
   8  -2   3      279.71      308.32     21.72 o 
  -8  -1   3       36.17       43.17      9.38 o 
  -7  -1   3      104.56      111.00     11.80 o 
  -6  -1   3       59.90       51.74      7.78 o 
  -5  -1   3      861.75      922.55     50.40 o 
  -4  -1   3      992.70     1049.10     40.75 o 
  -3  -1   3     3274.33     3148.37    120.11 o 
  -2  -1   3      270.09      387.95     21.18 o 
  -1  -1   3     7973.88     7975.61    302.69 o 
   0  -1   3     1080.94     1107.81     35.93 o 
   1  -1   3     5575.59     5380.35    301.89 o 
   2  -1   3      429.49      455.24     18.23 o 
   3  -1   3       83.06       88.21      7.24 o 
   4  -1   3      126.30      112.34      9.12 o 
   5  -1   3       25.81       23.06      5.63 o 
   6  -1   3      233.73      247.19     17.16 o 
   7  -1   3       95.48      114.48     10.99 o 
   8  -1   3      140.86      149.87     13.14 o 
  -7   0   3      110.00      115.55     10.99 o 
  -6   0   3      117.45      137.00     11.26 o 
  -5   0   3      850.79      921.48     49.87 o 
  -4   0   3      202.84      230.84      9.92 o 
  -3   0   3     1442.52     1608.90     61.66 o 
  -2   0   3       65.65       79.36      3.22 o 
  -1   0   3        9.48       15.55      1.34 o 
   0   0   3     1125.66     1176.98     38.34 o 
   1   0   3     1093.06     1197.63     45.85 o 
   2   0   3       15.87       15.28      2.68 o 
   3   0   3        8.23        7.51      3.22 o 
   4   0   3      338.50      358.73     22.25 o 
   5   0   3      590.50      519.86     31.37 o 
   6   0   3      167.54      183.38     13.94 o 
   7   0   3      262.41      248.27     17.69 o 
  -8   1   3      113.31      101.61     12.60 o 
  -7   1   3       59.91       55.50      9.38 o 
  -6   1   3      665.29      714.50     30.03 o 
  -5   1   3      674.32      712.36     23.86 o 
  -4   1   3     4328.73     4670.67    150.94 o 
  -3   1   3      591.00      606.99     20.38 o 
  -2   1   3     2226.22     2421.26     78.29 o 
  -1   1   3     1020.44     1041.05     33.78 o 
   0   1   3     1454.42     1435.97     46.92 o 
   1   1   3      354.49      335.94     19.84 o 
   2   1   3      252.71      295.72     17.96 o 
   3   1   3     3800.63     4100.14    230.84 o 
   4   1   3      791.12      821.21     47.72 o 
   5   1   3     1415.62     1444.02     82.84 o 
   6   1   3       80.25       76.14      8.31 o 
   7   1   3      231.14      238.88     17.43 o 
  -8   2   3      314.04      271.05     21.45 o 
  -7   2   3        6.48        2.14      6.43 o 
  -6   2   3     2663.10     2619.12    163.54 o 
  -5   2   3       26.68       25.47      3.49 o 
  -4   2   3     2638.02     2817.52     91.42 o 
  -3   2   3      268.52      268.11      9.38 o 
  -2   2   3      489.44      484.74     16.09 o 
  -1   2   3      914.87      967.33     31.64 o 
   0   2   3      194.91      201.62      7.24 o 
   1   2   3    18444.81    16000.01    896.81 o 
   2   2   3      911.40      953.92     54.69 o 
   3   2   3     6940.43     7163.52    402.43 o 
   4   2   3        0.15        4.83      4.29 o 
   5   2   3     1084.29     1136.77     65.69 o 
   6   2   3      163.34      208.85     15.28 o 
   7   2   3       59.71       59.25      8.58 o 
  -8   3   3      211.49      200.54     17.69 o 
  -7   3   3        0.21       -5.09      6.70 o 
  -6   3   3      319.85      305.10     22.79 o 
  -5   3   3      546.41      580.18     25.47 o 
  -4   3   3      763.37      804.05     34.59 o 
  -3   3   3     2531.37     2709.74     87.67 o 
  -2   3   3     1058.20     1041.32     34.32 o 
  -1   3   3     9756.42     9654.22    401.09 o 
   0   3   3      115.63      133.25      7.24 o 
   1   3   3     6222.87     5649.79    317.44 o 
   2   3   3      566.69      587.42     34.59 o 
   3   3   3     5619.82     5582.77    313.95 o 
   4   3   3     1193.72     1152.32     66.49 o 
   5   3   3      701.11      699.49     41.29 o 
   6   3   3      322.38      334.06     21.98 o 
   7   3   3        5.00        7.78      6.43 o 
  -8   4   3       11.32        6.43      7.78 o 
  -7   4   3       95.73       83.38     10.72 o 
  -6   4   3       14.75       16.62      6.70 o 
  -5   4   3      485.75      507.26     23.06 o 
  -4   4   3       20.15       17.43      3.75 o 
  -3   4   3     3443.25     3388.86    141.83 o 
  -2   4   3       79.20       60.32      4.83 o 
  -1   4   3     3813.99     4176.82    174.27 o 
   0   4   3      366.32      383.66     23.86 o 
   1   4   3     2447.06     2553.44    144.51 o 
   2   4   3      305.74      318.24     20.11 o 
   3   4   3      144.35      125.47      9.92 o 
   4   4   3       90.64       85.53      8.04 o 
   5   4   3      206.19      198.93     14.21 o 
   6   4   3      358.45      324.94     21.45 o 
   7   4   3        0.84       -9.25      6.17 o 
  -8   5   3        2.94       -8.85      7.51 o 
  -7   5   3      141.42      137.27     14.48 o 
  -6   5   3       26.15       36.73      8.58 o 
  -5   5   3      751.08      762.22     33.78 o 
  -4   5   3       57.63       58.98      5.63 o 
  -3   5   3     1731.55     1601.66     68.10 o 
  -2   5   3       17.04       26.81      4.29 o 
  -1   5   3     1567.91     1583.70     67.03 o 
   0   5   3        0.33        0.27      4.56 o 
   1   5   3       60.32       61.66      6.70 o 
   2   5   3       20.75       26.01      5.36 o 
   3   5   3        3.37        4.29      4.29 o 
   4   5   3      418.26      349.07     22.25 o 
   5   5   3      272.90      248.27     17.43 o 
   6   5   3      254.43      267.57     18.77 o 
  -8   6   3        0.34       13.94      9.65 o 
  -7   6   3      134.55      121.18     13.94 o 
  -6   6   3      158.00      172.66     10.72 o 
  -5   6   3      514.53      536.21     24.67 o 
  -4   6   3      627.24      604.04     27.35 o 
  -3   6   3      147.34      119.84      8.04 o 
  -2   6   3       80.90       92.76      6.97 o 
  -1   6   3       86.87      101.08      7.51 o 
   0   6   3        4.64        5.63      5.09 o 
   1   6   3      545.81      524.41     32.17 o 
   2   6   3      363.44      325.75     21.18 o 
   3   6   3     1931.84     1790.68    102.42 o 
   4   6   3      574.34      495.19     30.56 o 
   5   6   3      554.65      544.79     33.51 o 
   6   6   3       27.88       19.84      6.70 o 
  -7   7   3        3.56       -4.02      8.58 o 
  -6   7   3      182.76      187.41     11.53 o 
  -5   7   3        0.88        3.22      4.56 o 
  -4   7   3      598.09      576.96     26.81 o 
  -3   7   3      124.15      106.17      8.04 o 
  -2   7   3      714.54      725.23     32.71 o 
  -1   7   3     1465.40     1750.46    101.88 o 
   0   7   3      125.68      109.66     11.26 o 
   1   7   3     4996.59     4681.93    264.89 o 
   2   7   3      140.21      109.66     10.46 o 
   3   7   3     3026.57     2926.91    166.49 o 
   4   7   3       95.07       82.58      9.65 o 
   5   7   3      552.29      552.30     34.32 o 
   6   7   3        7.97       19.57      7.51 o 
  -7   8   3       43.99       63.54     10.99 o 
  -6   8   3      328.13      315.02     16.89 o 
  -5   8   3      304.67      289.82     15.55 o 
  -4   8   3      217.01      181.78     11.53 o 
  -3   8   3      835.61      804.32     36.46 o 
  -2   8   3       66.62       57.37      7.24 o 
  -1   8   3     1800.67     2120.18    122.79 o 
   0   8   3       26.08       33.51      8.04 o 
   1   8   3     1200.61     1053.66     62.47 o 
   2   8   3       42.81       22.79      6.97 o 
   3   8   3      601.87      516.91     32.44 o 
   4   8   3       60.08       51.74      8.58 o 
   5   8   3      303.43      301.62     14.75 o 
  -6   9   3       73.96       71.58      8.31 o 
  -5   9   3      292.89      256.85     15.01 o 
  -4   9   3       66.75       50.67      7.24 o 
  -3   9   3     1018.10     1030.87     45.85 o 
  -2   9   3       35.79       37.80     10.72 o 
  -1   9   3      844.62     1010.22     61.40 o 
   0   9   3      210.05      241.83     19.30 o 
   1   9   3      139.40      144.24     14.21 o 
   2   9   3       12.81       -3.22      6.97 o 
   3   9   3       23.81       17.69      4.83 o 
   4   9   3       61.05       58.18      6.43 o 
  -5  10   3      247.55      229.77     14.48 o 
  -4  10   3        0.53       -8.04      5.90 o 
  -3  10   3      289.23      289.55     16.89 o 
  -2  10   3        1.36        8.31      9.65 o 
  -1  10   3      216.43      295.45     23.06 o 
   0  10   3        0.78       -3.22      8.85 o 
   1  10   3      285.36      272.93     20.91 o 
   2  10   3      309.76      270.25     20.91 o 
   3  10   3        0.04       -3.75      7.51 o 
  -4  11   3       52.63       47.99      8.31 o 
  -3  11   3      106.88      142.63     17.16 o 
  -2  11   3       16.57       24.93     11.53 o 
  -1  11   3       73.46      134.59     15.55 o 
   0  11   3       31.28       40.75     10.72 o 
   1  11   3       98.95      111.00     13.67 o 
   2  11   3       54.28       65.95     10.72 o 
  -1  12   3      156.74      173.20     18.50 o 
  -1 -14   4       38.81       56.57     10.99 o 
   0 -14   4      509.83      557.39     37.27 o 
   1 -14   4        5.74        4.83      9.12 o 
   2 -14   4      421.03      406.45     29.76 o 
   3 -14   4        0.03      -13.67      9.12 o 
  -1 -13   4        0.20        0.00      7.51 o 
   0 -13   4      580.67      602.97     39.41 o 
   1 -13   4       18.43       10.99      8.85 o 
   2 -13   4      734.85      753.38     47.99 o 
   3 -13   4        0.21      -12.87      8.58 o 
   4 -13   4      134.88      115.02     14.48 o 
  -4 -12   4       95.13       81.24     11.53 o 
  -3 -12   4       38.79       43.97      9.12 o 
  -2 -12   4      300.47      374.01     23.59 o 
  -1 -12   4       26.04       30.03      8.31 o 
   0 -12   4      452.06      473.21     31.64 o 
   1 -12   4       62.95       60.06     10.99 o 
   2 -12   4      144.26      108.31     13.14 o 
   3 -12   4        0.05      -10.05      6.70 o 
   4 -12   4       22.11       18.77      8.85 o 
   5 -12   4        0.96       -2.41      8.04 o 
  -5 -11   4      128.16      156.04     15.01 o 
  -4 -11   4       88.20      102.42     11.80 o 
  -3 -11   4      313.97      379.37     24.40 o 
  -2 -11   4      143.43      142.63      9.12 o 
  -1 -11   4      969.95     1054.73     42.63 o 
   0 -11   4       38.62       21.98      8.04 o 
   1 -11   4      168.15      158.72     14.75 o 
   2 -11   4      207.29      214.75     17.96 o 
   3 -11   4        3.78        7.24      7.24 o 
   4 -11   4      609.29      542.91     35.66 o 
   5 -11   4        3.08       -0.80      6.70 o 
   6 -11   4      276.52      262.48     21.72 o 
  -5 -10   4      525.57      540.77     33.78 o 
  -4 -10   4       19.75       21.18      8.31 o 
  -3 -10   4     1651.60     1786.12     95.71 o 
  -2 -10   4       66.31       77.21      6.43 o 
  -1 -10   4      876.71      925.77     37.27 o 
   0 -10   4     1008.98     1031.40     41.02 o 
   1 -10   4       82.68       62.20      9.12 o 
   2 -10   4      788.46      747.48     45.85 o 
   3 -10   4      165.41      174.27     15.01 o 
   4 -10   4     1228.47     1188.24     70.78 o 
   5 -10   4       91.76       64.35     10.46 o 
   6 -10   4      787.14      811.02     50.40 o 
   7 -10   4       27.02        5.09      7.78 o 
  -6  -9   4       31.89       26.01      9.65 o 
  -5  -9   4      765.03      831.93     48.26 o 
  -4  -9   4       17.73       33.51      8.04 o 
  -3  -9   4      348.23      337.55     21.45 o 
  -2  -9   4      581.28      595.73     24.93 o 
  -1  -9   4      159.90      161.67      9.12 o 
   0  -9   4     3075.53     2922.35    112.07 o 
   1  -9   4      129.89      134.05      7.51 o 
   2  -9   4     5067.73     5057.55    286.07 o 
   3  -9   4        2.91        2.95      6.17 o 
   4  -9   4      677.61      676.43     41.82 o 
   5  -9   4       56.20       50.67      8.58 o 
   6  -9   4      128.80      137.81     13.67 o 
   7  -9   4       23.29       22.79      8.85 o 
  -7  -8   4      163.82      222.80     19.57 o 
  -6  -8   4        3.97        4.02      8.85 o 
  -5  -8   4       62.95       66.76     10.99 o 
  -4  -8   4      122.38      142.63     13.14 o 
  -3  -8   4      100.89      103.76     10.46 o 
  -2  -8   4     2229.06     2210.53     85.79 o 
  -1  -8   4       43.22       40.22      4.29 o 
   0  -8   4     4178.71     4350.02    166.49 o 
   1  -8   4        9.57        7.51      2.95 o 
   2  -8   4     4183.56     4070.65    155.50 o 
   3  -8   4      414.67      423.88     27.08 o 
   4  -8   4     2677.19     2599.02    148.53 o 
   5  -8   4      475.04      474.01     30.30 o 
   6  -8   4       19.98       18.50      6.97 o 
   7  -8   4       35.61       46.38      8.58 o 
   8  -8   4        6.39       -7.78      6.70 o 
  -7  -7   4       18.94       18.23     10.72 o 
  -6  -7   4       81.40       82.58     11.80 o 
  -5  -7   4        6.96        6.97      7.51 o 
  -4  -7   4      697.62      751.23     42.63 o 
  -3  -7   4      173.28      186.60     13.94 o 
  -2  -7   4     1835.11     1979.69     76.68 o 
  -1  -7   4      161.06      147.19      7.51 o 
   0  -7   4     3678.71     3882.71    148.80 o 
   1  -7   4      221.42      210.73      9.92 o 
   2  -7   4     2113.79     2161.47     83.11 o 
   3  -7   4       10.62        7.78      2.14 o 
   4  -7   4       55.10       63.27      7.51 o 
   5  -7   4      204.41      194.91     15.28 o 
   6  -7   4       13.54       19.30      6.70 o 
   7  -7   4      293.09      254.43     18.77 o 
   8  -7   4       62.34       67.29      9.92 o 
  -7  -6   4        0.55        1.07      9.38 o 
  -6  -6   4       64.00       63.27     10.46 o 
  -5  -6   4      247.17      246.39     18.50 o 
  -4  -6   4      467.35      443.71     27.08 o 
  -3  -6   4      946.39      897.35     35.39 o 
  -2  -6   4      663.83      689.57     27.61 o 
  -1  -6   4     1800.89     1963.07     75.61 o 
   0  -6   4        2.46        4.29      2.14 o 
   1  -6   4      371.65      422.53     17.16 o 
   2  -6   4     1155.94     1309.43     50.40 o 
   3  -6   4        0.74        1.34      1.88 o 
   4  -6   4      468.58      464.63     20.64 o 
   5  -6   4      243.28      238.61     16.89 o 
   6  -6   4      597.31      547.20     34.05 o 
   7  -6   4       43.99       40.22      7.78 o 
   8  -6   4      140.12      146.92     13.94 o 
  -8  -5   4       52.91       38.61     11.53 o 
  -7  -5   4       61.19       79.63     12.60 o 
  -6  -5   4      121.72      103.76     12.33 o 
  -5  -5   4      483.80      483.39     29.22 o 
  -4  -5   4        2.44        8.31      5.90 o 
  -3  -5   4     1590.07     1543.48     59.79 o 
  -2  -5   4      562.07      639.97     25.47 o 
  -1  -5   4     2468.73     2721.54    104.29 o 
   0  -5   4     4957.46     5464.53    208.05 o 
   1  -5   4      136.98      136.73      6.43 o 
   2  -5   4     4128.73     4345.19    165.69 o 
   3  -5   4     1015.87     1059.82     35.12 o 
   4  -5   4     3726.24     3632.83    151.48 o 
   5  -5   4      131.89      131.10     10.99 o 
   6  -5   4      931.95      867.05     51.74 o 
   7  -5   4        1.45        8.58      6.17 o 
   8  -5   4      139.08      130.57     12.60 o 
  -8  -4   4        3.71       12.87     10.72 o 
  -7  -4   4      315.41      375.62     26.01 o 
  -6  -4   4      113.17       94.64     10.99 o 
  -5  -4   4     1097.23     1115.59     61.40 o 
  -4  -4   4        2.44       -3.49      4.83 o 
  -3  -4   4     1259.67     1253.66     48.53 o 
  -2  -4   4     2687.21     2887.23    110.46 o 
  -1  -4   4      182.21      180.70      7.78 o 
   0  -4   4     6402.59     6534.00    248.00 o 
   1  -4   4       45.09       59.52      3.49 o 
   2  -4   4    12319.99    12024.81    387.14 o 
   3  -4   4      614.93      643.19     21.45 o 
   4  -4   4     4870.38     5081.41    211.00 o 
   5  -4   4        3.54        7.78      5.09 o 
   6  -4   4      776.07      707.26     42.63 o 
   7  -4   4       64.31       84.19      9.92 o 
   8  -4   4       15.06       20.38      6.97 o 
  -8  -3   4       24.47       26.81     10.19 o 
  -7  -3   4      786.77      894.67     51.48 o 
  -6  -3   4        2.19        4.02      6.70 o 
  -5  -3   4     1317.10     1337.04     72.12 o 
  -4  -3   4      319.24      305.91     19.04 o 
  -3  -3   4      575.72      556.05     30.83 o 
  -2  -3   4     2403.10     2402.76    125.47 o 
  -1  -3   4      484.73      498.68     19.57 o 
   0  -3   4    10741.25    10993.67    417.98 o 
   1  -3   4       22.74       14.75      1.88 o 
   2  -3   4    10555.25    10426.36    337.55 o 
   3  -3   4      452.81      480.98     16.35 o 
   4  -3   4     3005.83     3342.74    189.01 o 
   5  -3   4     1231.94     1292.81     74.80 o 
   6  -3   4      141.86      142.63     12.33 o 
   7  -3   4      430.06      462.75     29.49 o 
   8  -3   4        1.29        5.63      7.24 o 
  -8  -2   4        0.52       -9.12      7.78 o 
  -7  -2   4      273.78      288.75     20.11 o 
  -6  -2   4      339.38      367.04     23.06 o 
  -5  -2   4      107.67      113.14     10.19 o 
  -4  -2   4      466.31      507.79     28.69 o 
  -3  -2   4       11.68       12.87      3.75 o 
  -2  -2   4     5609.15     5672.04    294.11 o 
  -1  -2   4        1.69        4.02      1.07 o 
   0  -2   4     6119.25     6371.26    242.64 o 
   1  -2   4       25.95       31.37      2.41 o 
   2  -2   4      982.43      965.18     37.53 o 
   3  -2   4       14.58       12.06      3.75 o 
   4  -2   4        9.49        6.17      4.02 o 
   5  -2   4      811.19      838.10     49.60 o 
   6  -2   4       15.83       21.45      5.90 o 
   7  -2   4      457.38      444.25     28.42 o 
   8  -2   4       30.40       52.01      9.12 o 
  -7  -1   4        6.05       -1.61      6.43 o 
  -6  -1   4      191.93      238.88     16.35 o 
  -5  -1   4      144.35      171.86     12.60 o 
  -4  -1   4     1881.12     2013.47    105.63 o 
  -3  -1   4      924.40     1035.69     39.95 o 
  -2  -1   4       21.91       29.22      1.88 o 
  -1  -1   4     5496.47     6084.12    196.79 o 
   0  -1   4      324.21      365.16     12.06 o 
   1  -1   4      345.72      334.86     13.41 o 
   2  -1   4      238.91      211.54      9.12 o 
   3  -1   4      537.10      571.87     33.78 o 
   4  -1   4      475.96      492.24     29.76 o 
   5  -1   4       53.18       42.90      6.17 o 
   6  -1   4      333.87      342.91     22.52 o 
   7  -1   4      140.44      143.70     12.33 o 
   8  -1   4       75.51       80.43     10.19 o 
  -8   0   4       12.57       -1.61      8.04 o 
  -6   0   4      124.06      114.48      9.92 o 
  -5   0   4      490.42      457.92     26.01 o 
  -4   0   4       99.77       86.06      4.56 o 
  -3   0   4     2058.39     2182.11     71.05 o 
  -2   0   4      549.30      567.04     18.77 o 
  -1   0   4       61.36       78.02      3.22 o 
   0   0   4     1860.46     1789.07     58.18 o 
   1   0   4        8.77        5.90      1.61 o 
   2   0   4      574.53      479.37     28.15 o 
   3   0   4      186.06      205.10     13.67 o 
   4   0   4     1334.12     1370.02     78.55 o 
   5   0   4      139.82      145.58     11.80 o 
   6   0   4      664.75      665.71     39.95 o 
   7   0   4        2.50       -2.41      6.43 o 
   8   0   4       91.29       81.24     10.46 o 
  -8   1   4        0.27       -1.07      8.31 o 
  -7   1   4      523.39      521.20     35.93 o 
  -6   1   4       28.42       27.35      8.04 o 
  -5   1   4      818.27      908.07     37.27 o 
  -4   1   4      244.11      252.02      9.38 o 
  -3   1   4      153.25      166.49      6.43 o 
  -2   1   4     1063.99     1052.05     34.59 o 
  -1   1   4     2741.32     2936.03     95.18 o 
   0   1   4     5225.69     5559.98    180.17 o 
   1   1   4      314.41      364.89     14.75 o 
   2   1   4     7359.95     7087.38    397.87 o 
   3   1   4      717.44      784.48     45.58 o 
   4   1   4     2718.88     2881.60    163.01 o 
   5   1   4      109.53      113.41      9.65 o 
   6   1   4      645.51      693.32     41.56 o 
   7   1   4      187.57      180.44     14.75 o 
   8   1   4       22.98       26.27      8.31 o 
  -8   2   4       15.72       21.72      8.58 o 
  -7   2   4      641.46      645.33     43.70 o 
  -6   2   4       23.99       10.19      6.70 o 
  -5   2   4     1357.89     1379.94     87.13 o 
  -4   2   4      735.95      789.30     26.27 o 
  -3   2   4     1065.35     1199.51     39.41 o 
  -2   2   4     3943.23     4193.17    165.96 o 
  -1   2   4      161.19      149.33      5.90 o 
   0   2   4    12691.92    12506.33    404.04 o 
   1   2   4      185.01      153.09     10.46 o 
   2   2   4    14951.51    14512.03    813.70 o 
   3   2   4      424.13      442.64     26.81 o 
   4   2   4     2507.70     2527.43    143.44 o 
   5   2   4       77.89       63.00      7.78 o 
   6   2   4       29.70       24.67      6.43 o 
   7   2   4      225.68      248.00     18.50 o 
  -8   3   4        1.86        7.78      8.31 o 
  -7   3   4      205.77      200.01     17.43 o 
  -6   3   4      243.49      265.96     20.91 o 
  -5   3   4      397.01      388.49     18.23 o 
  -4   3   4     1104.72     1242.40     52.82 o 
  -3   3   4       76.54       80.16      3.75 o 
  -2   3   4     4476.80     4470.66    144.78 o 
  -1   3   4      953.81      935.42     31.10 o 
   0   3   4     6422.37     6509.61    269.45 o 
   1   3   4      154.63      165.96     11.53 o 
   2   3   4     1228.22     1281.01     73.19 o 
   3   3   4      440.82      359.80     22.52 o 
   4   3   4      297.36      292.77     19.04 o 
   5   3   4      658.62      672.41     40.22 o 
   6   3   4       23.04       21.72      6.97 o 
   7   3   4      126.55      157.65     13.94 o 
  -8   4   4       44.26       40.22     10.19 o 
  -7   4   4        1.19       10.72      7.51 o 
  -6   4   4      416.45      453.63     31.90 o 
  -5   4   4        1.08        1.07      3.75 o 
  -4   4   4     1239.12     1359.56     57.91 o 
  -3   4   4      317.81      294.11     14.48 o 
  -2   4   4     1014.46      988.77     42.63 o 
  -1   4   4      187.03      167.30      9.38 o 
   0   4   4       65.55       48.26      6.17 o 
   1   4   4       84.62       82.84      7.51 o 
   2   4   4       10.90        9.92      4.29 o 
   3   4   4       49.52       35.39      5.90 o 
   4   4   4        7.05        9.65      5.09 o 
   5   4   4      285.28      278.56     18.77 o 
   6   4   4      104.19      110.19     10.99 o 
   7   4   4      164.72      164.08     14.21 o 
  -8   5   4       26.26       12.33      9.65 o 
  -7   5   4       15.41        9.12      8.85 o 
  -6   5   4      106.97      109.92     12.60 o 
  -5   5   4      451.45      458.46     21.72 o 
  -4   5   4      517.97      513.69     23.59 o 
  -3   5   4      216.74      205.37     11.53 o 
  -2   5   4       14.39       15.55      4.02 o 
  -1   5   4      159.16      164.62      9.65 o 
   0   5   4      114.35      112.60      9.92 o 
   1   5   4        1.27       -4.83      4.29 o 
   2   5   4       37.13       28.69      5.90 o 
   3   5   4       34.18       19.30      5.63 o 
   4   5   4      464.78      446.66     27.88 o 
   5   5   4       69.95       64.35      8.58 o 
   6   5   4      260.27      279.10     19.84 o 
  -7   6   4      131.99      123.06     13.67 o 
  -6   6   4       13.89       13.41      7.78 o 
  -5   6   4      237.53      238.88     13.14 o 
  -4   6   4       10.58        4.02      4.56 o 
  -3   6   4      615.11      560.61     26.01 o 
  -2   6   4       75.80       64.35      6.17 o 
  -1   6   4      228.87      219.85     12.33 o 
   0   6   4     1605.38     1550.99     89.82 o 
   1   6   4      114.64      113.94     10.46 o 
   2   6   4     4110.93     3693.16    209.12 o 
   3   6   4       48.52       39.68      7.24 o 
   4   6   4      909.95      853.65     50.67 o 
   5   6   4        0.02       -8.85      5.90 o 
   6   6   4       59.03       61.13      9.12 o 
  -7   7   4      225.18      230.84     20.38 o 
  -6   7   4        3.76        1.07      8.31 o 
  -5   7   4      335.27      313.42     16.62 o 
  -4   7   4      219.15      222.80     12.87 o 
  -3   7   4       11.97       15.28      5.09 o 
  -2   7   4      907.03      966.25     42.36 o 
  -1   7   4       19.29       19.04      7.78 o 
   0   7   4     3291.29     3259.36    185.80 o 
   1   7   4      102.78       57.11      8.85 o 
   2   7   4     3251.66     3165.52    180.17 o 
   3   7   4      101.57       93.84     10.19 o 
   4   7   4      947.51      868.39     51.74 o 
   5   7   4       80.76       75.07      9.38 o 
  -6   8   4       57.25       71.85     11.26 o 
  -5   8   4       92.86       79.36      8.31 o 
  -4   8   4      389.04      361.67     20.38 o 
  -3   8   4       38.78       37.27      6.43 o 
  -1   8   4      369.68      427.63     29.49 o 
   0   8   4      694.53      772.14     47.45 o 
   1   8   4      127.87      116.09     11.80 o 
   2   8   4      210.67      199.74     16.35 o 
   3   8   4       42.61       33.25      7.78 o 
   4   8   4      336.22      302.96     21.72 o 
   5   8   4      301.85      316.90     22.79 o 
  -5   9   4        7.07        5.36      6.17 o 
  -4   9   4      362.19      395.46     20.91 o 
  -3   9   4        5.64        3.49      6.17 o 
  -2   9   4      241.08      313.15     25.20 o 
  -1   9   4      179.83      165.96     16.35 o 
   0   9   4      430.26      423.07     28.96 o 
   1   9   4       75.91       75.34     10.72 o 
   2   9   4       66.24       49.87      9.12 o 
   3   9   4       19.13       15.01      7.78 o 
   4   9   4       59.67       58.72     10.19 o 
  -4  10   4      150.44      157.91     12.06 o 
  -3  10   4       24.18       13.14      6.97 o 
  -2  10   4       75.03      109.66     15.01 o 
  -1  10   4        2.46       -8.04      8.31 o 
   0  10   4        0.08       -3.75      8.85 o 
   1  10   4       35.67       27.08      9.12 o 
   2  10   4       54.62       71.58     10.72 o 
   3  10   4       73.61       51.21      9.65 o 
  -3  11   4       48.71       61.93     12.87 o 
  -2  11   4        0.72      -10.99     10.46 o 
  -1  11   4        8.72        6.97      9.92 o 
   0  11   4      245.09      272.93     22.25 o 
   1  11   4        1.61        1.61      9.38 o 
   0 -14   5       13.50        8.58      9.12 o 
   1 -14   5      589.25      600.29     39.95 o 
   2 -14   5       36.29       16.35     10.19 o 
   3 -14   5      179.65      152.82     16.89 o 
  -3 -13   5      171.46      200.54     16.09 o 
  -1 -13   5      403.44      457.92     30.56 o 
   0 -13   5       82.05       54.16     10.72 o 
   1 -13   5      267.99      248.27     20.64 o 
   2 -13   5       66.08       52.55     10.99 o 
   3 -13   5      101.19      102.42     13.67 o 
   4 -13   5        1.43       -8.04      8.58 o 
  -4 -12   5       73.52       66.22     10.99 o 
  -3 -12   5       77.75       92.23     11.26 o 
  -2 -12   5      118.70      123.33     11.80 o 
  -1 -12   5       61.02       54.43      9.38 o 
   0 -12   5      545.60      561.68     36.19 o 
   1 -12   5       10.68        0.80      8.04 o 
   2 -12   5      203.03      161.40     15.82 o 
   3 -12   5      173.84      155.50     15.28 o 
   4 -12   5       11.87        7.24      8.04 o 
   5 -12   5       46.21       56.84     11.26 o 
  -5 -11   5        9.96        4.56      9.38 o 
  -4 -11   5      476.42      486.08     30.30 o 
  -3 -11   5        6.46       10.99      7.51 o 
  -2 -11   5      800.93      918.80     51.21 o 
  -1 -11   5        0.45       -6.43      4.29 o 
   0 -11   5       11.76        7.78      6.70 o 
   1 -11   5      143.91      121.18     12.60 o 
   2 -11   5       81.83       68.37      9.65 o 
   3 -11   5      472.66      427.09     28.69 o 
   4 -11   5      185.82      191.43     16.89 o 
   5 -11   5      808.31      813.43     50.67 o 
   6 -11   5       15.17        1.07      8.04 o 
  -5 -10   5       33.49       29.22     10.19 o 
  -4 -10   5      761.92      775.90     44.51 o 
  -3 -10   5        2.93        2.95      6.97 o 
  -2 -10   5      613.19      600.29     34.59 o 
  -1 -10   5     1653.17     1783.44     69.44 o 
   0 -10   5      134.39      137.81      8.31 o 
   1 -10   5     2085.08     2133.59    122.79 o 
   2 -10   5      573.16      505.65     32.17 o 
   3 -10   5      919.96      863.30     52.28 o 
   4 -10   5       86.48       67.03      9.38 o 
   5 -10   5      720.04      662.49     41.56 o 
   6 -10   5       99.23      108.85     12.33 o 
   7 -10   5      288.34      282.85     21.98 o 
  -6  -9   5      213.57      201.62     17.96 o 
  -5  -9   5       10.29      -11.26      7.51 o 
  -4  -9   5      298.49      335.67     22.52 o 
  -3  -9   5      455.15      435.67     26.54 o 
  -2  -9   5      114.68      117.97      7.24 o 
  -1  -9   5     2015.61     2030.36     78.82 o 
   0  -9   5        6.94        9.12      3.75 o 
   1  -9   5     6015.29     6297.27    240.76 o 
   2  -9   5        2.16        2.14      5.90 o 
   3  -9   5     3904.94     3959.39    224.67 o 
   4  -9   5       98.26       98.66     10.72 o 
   5  -9   5      175.92      129.23     12.33 o 
   6  -9   5       63.33       63.54      9.92 o 
   7  -9   5        0.92       -2.41      6.70 o 
  -7  -8   5        0.47        4.56     10.19 o 
  -6  -8   5       59.67       46.92     10.72 o 
  -5  -8   5      252.60      246.66     18.77 o 
  -4  -8   5        1.05       -4.02      6.70 o 
  -3  -8   5      857.09      796.27     44.51 o 
  -2  -8   5       58.00       54.96      4.83 o 
  -1  -8   5     2384.57     2464.70     95.18 o 
   0  -8   5       73.77       79.36      5.36 o 
   1  -8   5     2919.78     3037.91    116.89 o 
   2  -8   5        3.97       10.46      2.95 o 
   3  -8   5      910.39      857.13     50.94 o 
   4  -8   5      114.34      109.12     10.46 o 
   5  -8   5       43.97       39.68      7.24 o 
   6  -8   5       55.86       37.80      7.78 o 
   7  -8   5       44.58       38.07      8.85 o 
  -7  -7   5       30.47       37.00     10.99 o 
  -6  -7   5       16.86       14.21      8.85 o 
  -5  -7   5      130.39      138.07     13.14 o 
  -4  -7   5      464.51      400.55     24.93 o 
  -3  -7   5     1084.24      910.22     50.14 o 
  -2  -7   5     1237.12     1269.75     49.87 o 
  -1  -7   5      868.48      885.82     35.12 o 
   0  -7   5     1077.91     1201.65     46.92 o 
   1  -7   5        2.15        3.75      2.41 o 
   2  -7   5      150.58      163.81      8.04 o 
   3  -7   5      182.22      195.99      9.38 o 
   4  -7   5       31.66       18.77      5.36 o 
   5  -7   5      283.66      232.72     16.89 o 
   6  -7   5        6.26        7.78      6.43 o 
   7  -7   5      257.70      221.72     17.43 o 
   8  -7   5        1.28       10.99      7.24 o 
  -7  -6   5       17.57       13.41      9.38 o 
  -6  -6   5      369.86      378.03     25.74 o 
  -5  -6   5      178.99      146.39     13.14 o 
  -4  -6   5     1614.84     1531.69     82.31 o 
  -3  -6   5        2.59        2.41      4.56 o 
  -2  -6   5     2991.28     3148.90    120.92 o 
  -1  -6   5       80.21      100.27      5.63 o 
   0  -6   5     1012.09     1020.14     39.95 o 
   1  -6   5      535.28      587.42     23.33 o 
   2  -6   5        5.60        6.97      2.41 o 
   3  -6   5     1461.24     1446.70     56.03 o 
   4  -6   5        1.91        4.29      2.95 o 
   5  -6   5     1702.89     1605.69     92.76 o 
   6  -6   5       21.92       17.43      6.43 o 
   7  -6   5      397.61      384.46     25.74 o 
   8  -6   5        3.79       13.67      7.78 o 
  -8  -5   5       43.83       56.57     12.06 o 
  -7  -5   5       27.09       30.30      9.65 o 
  -6  -5   5      410.20      401.09     26.01 o 
  -5  -5   5       22.65       31.10      7.78 o 
  -4  -5   5     1050.43     1009.42     55.23 o 
  -3  -5   5        4.48       11.26      4.83 o 
  -2  -5   5      853.90      886.89     34.59 o 
  -1  -5   5     4149.61     4462.08    170.25 o 
   0  -5   5       45.80       63.54      3.75 o 
   1  -5   5     7755.55     8001.08    304.03 o 
   2  -5   5        6.30        4.56      2.14 o 
   3  -5   5     4781.37     4893.20    186.87 o 
   4  -5   5      333.98      387.41     16.62 o 
   5  -5   5     1251.27     1198.70     69.98 o 
   6  -5   5        1.63        8.31      6.17 o 
   7  -5   5      290.46      276.15     20.11 o 
   8  -5   5       38.80       60.06      9.12 o 
  -8  -4   5      136.35      175.07     16.89 o 
  -7  -4   5        0.10        2.68      8.31 o 
  -6  -4   5      260.38      256.58     18.50 o 
  -5  -4   5       65.11       54.96      7.78 o 
  -4  -4   5      352.43      289.02     18.23 o 
  -3  -4   5     1092.80     1080.20     57.91 o 
  -2  -4   5        7.59        5.63      1.34 o 
  -1  -4   5     3098.39     3506.55    133.78 o 
   0  -4   5      249.70      235.66      9.92 o 
   1  -4   5    18625.03    18207.87    692.52 o 
   2  -4   5      231.37      205.37      9.12 o 
   3  -4   5     7515.89     7890.62    255.50 o 
   4  -4   5       36.94       34.59      5.90 o 
   5  -4   5      859.61      828.18     49.33 o 
   6  -4   5      207.54      162.74     13.67 o 
   7  -4   5       20.47       26.01      6.97 o 
   8  -4   5      302.02      332.72     23.33 o 
  -8  -3   5      231.44      290.36     22.25 o 
  -7  -3   5        1.24       -4.56      7.24 o 
  -6  -3   5      205.88      195.45     15.01 o 
  -5  -3   5      239.89      211.00     15.01 o 
  -4  -3   5       46.71       43.17      5.90 o 
  -3  -3   5     4017.89     4024.00    209.39 o 
  -2  -3   5      116.57      115.02      8.58 o 
  -1  -3   5     7749.53     8203.50    311.81 o 
   0  -3   5     1284.82     1541.61     59.25 o 
   1  -3   5      569.18      670.26     26.27 o 
   2  -3   5        0.88       -1.61      1.88 o 
   3  -3   5     2738.72     2877.04    110.73 o 
   4  -3   5      441.68      452.83     28.15 o 
   5  -3   5      251.10      262.48     18.23 o 
   6  -3   5      628.46      630.85     38.88 o 
   7  -3   5       43.48       46.92      8.04 o 
   8  -3   5      195.93      211.00     17.16 o 
  -8  -2   5       89.44      127.62     13.41 o 
  -7  -2   5       16.75        5.63      6.97 o 
  -6  -2   5       50.33       62.74      8.31 o 
  -5  -2   5      651.94      588.22     33.25 o 
  -4  -2   5      215.53      246.12     15.28 o 
  -3  -2   5     1007.27     1068.40     56.84 o 
  -2  -2   5     2504.94     2546.74    132.71 o 
  -1  -2   5      890.11      850.43     32.71 o 
   0  -2   5      667.22      645.87     26.27 o 
   1  -2   5     1455.93     1531.15     58.98 o 
   2  -2   5      106.91       83.92      4.56 o 
   3  -2   5      839.98      877.51     34.59 o 
   4  -2   5      559.29      581.25     35.12 o 
   5  -2   5      403.23      433.53     27.61 o 
   6  -2   5      199.56      183.65     14.21 o 
   7  -2   5      153.97      165.69     14.21 o 
   8  -2   5       50.42       38.61      8.31 o 
  -7  -1   5       62.86       65.69      8.58 o 
  -6  -1   5       82.76       96.52      9.12 o 
  -5  -1   5      161.75      160.33     11.53 o 
  -4  -1   5     1330.53     1288.52     68.37 o 
  -3  -1   5     1324.68     1378.60     53.08 o 
  -2  -1   5      676.56      624.15     25.47 o 
  -1  -1   5      976.92     1038.37     34.05 o 
   0  -1   5        5.25        6.97      1.34 o 
   1  -1   5     2148.02     2257.99     86.33 o 
   2  -1   5        0.65        2.14      2.14 o 
   3  -1   5     1477.12     1513.99     86.33 o 
   4  -1   5      141.25      132.18     10.72 o 
   5  -1   5     1325.10     1432.76     82.58 o 
   6  -1   5       80.00       78.02      9.38 o 
   7  -1   5      453.13      486.08     31.10 o 
   8  -1   5        0.71       -8.58      7.24 o 
  -8   0   5       98.75       86.33     12.06 o 
  -7   0   5       32.76       23.06      8.31 o 
  -6   0   5      318.18      317.71     15.01 o 
  -5   0   5       64.43       58.72      5.09 o 
  -4   0   5      362.97      390.63     16.89 o 
  -3   0   5      229.19      247.19      8.85 o 
  -2   0   5     2430.67     2641.38    104.83 o 
  -1   0   5      796.53      922.55     30.30 o 
   0   0   5       90.58       62.47      2.95 o 
   1   0   5      499.47      440.23     17.69 o 
   2   0   5       49.17       40.48      3.22 o 
   3   0   5     3664.40     3460.17    195.18 o 
   4   0   5       39.16       51.48      6.43 o 
   5   0   5     2054.80     2171.66    123.86 o 
   6   0   5       64.26       59.79      8.31 o 
   7   0   5      209.60      230.03     17.16 o 
   8   0   5       69.40       63.00     10.19 o 
  -8   1   5      203.15      222.53     19.57 o 
  -7   1   5        1.02       -0.27      7.24 o 
  -6   1   5      651.01      696.54     46.38 o 
  -5   1   5       84.37       89.01      5.63 o 
  -4   1   5     1394.46     1475.65     58.72 o 
  -3   1   5     2575.88     2890.72     94.11 o 
  -2   1   5      418.47      448.00     16.09 o 
  -1   1   5     8544.90     8667.86    280.44 o 
   0   1   5     3039.59     3432.83    111.53 o 
   1   1   5     6163.12     6140.16    234.06 o 
   2   1   5      154.89      152.55     10.72 o 
   3   1   5     2618.46     2493.92    141.29 o 
   4   1   5       10.45       11.26      4.56 o 
   5   1   5      461.80      431.11     27.35 o 
   6   1   5      255.62      291.97     20.38 o 
   7   1   5       39.67       56.03      9.12 o 
   8   1   5      240.21      301.62     21.98 o 
  -8   2   5      268.93      272.40     22.25 o 
  -7   2   5       20.28       24.13      8.58 o 
  -6   2   5      650.64      641.31     42.90 o 
  -5   2   5      437.36      434.33     30.03 o 
  -4   2   5      200.26      217.70     10.99 o 
  -3   2   5     1369.53     1494.15     49.06 o 
  -2   2   5       43.42       40.48      2.68 o 
  -1   2   5     5973.03     6047.39    195.99 o 
   0   2   5      926.27      989.85     32.71 o 
   1   2   5    10317.15    10372.74    582.06 o 
   2   2   5       68.08       52.01      5.90 o 
   3   2   5      991.05      967.59     56.03 o 
   4   2   5      316.57      301.62     19.84 o 
   5   2   5        8.28        1.07      5.90 o 
   6   2   5      262.10      298.67     20.91 o 
   7   2   5       17.41       17.43      7.24 o 
  -8   3   5      126.38      125.47     15.01 o 
  -7   3   5       29.65       35.66      9.12 o 
  -6   3   5       28.75       25.74      8.04 o 
  -5   3   5      331.59      342.64     24.67 o 
  -4   3   5      104.67      121.18      7.51 o 
  -3   3   5     1636.00     1574.58     66.76 o 
  -2   3   5     1378.96     1449.11     47.72 o 
  -1   3   5     2540.61     2641.65     86.33 o 
   0   3   5      562.71      574.01     25.20 o 
   1   3   5      411.08      371.33     22.79 o 
   2   3   5        5.34       11.26      4.29 o 
   3   3   5      269.30      257.92     17.16 o 
   4   3   5      430.68      412.61     25.74 o 
   5   3   5       52.80       52.28      7.51 o 
   6   3   5      147.44      183.38     15.01 o 
   7   3   5       89.30      104.03     11.80 o 
  -8   4   5        7.40       -2.95      9.12 o 
  -7   4   5       14.15        4.29      8.04 o 
  -6   4   5       33.16       52.28      9.92 o 
  -5   4   5      312.29      306.71     23.06 o 
  -4   4   5      439.63      430.31     20.11 o 
  -3   4   5      873.07      811.02     35.66 o 
  -2   4   5      375.42      398.67     18.77 o 
  -1   4   5      246.03      260.06     13.41 o 
   0   4   5       38.11       33.25      5.63 o 
   1   4   5       30.75       25.47      5.36 o 
   2   4   5      262.69      237.01     16.09 o 
   3   4   5      353.66      318.78     20.91 o 
   4   4   5       49.53       50.40      7.24 o 
   5   4   5      306.63      301.08     20.64 o 
   6   4   5      117.20      124.40     12.06 o 
   7   4   5      108.34      127.08     12.60 o 
  -7   5   5       57.10       61.66     11.80 o 
  -6   5   5      146.94      148.53     14.75 o 
  -5   5   5       38.28       33.25      8.31 o 
  -4   5   5      215.37      201.62     11.53 o 
  -3   5   5       91.67       95.45      7.51 o 
  -2   5   5      396.16      387.14     18.77 o 
  -1   5   5      337.57      320.39     15.82 o 
   0   5   5      258.09      237.81     16.89 o 
   1   5   5      765.99      712.63     42.63 o 
   2   5   5        0.52        4.56      4.83 o 
   3   5   5      757.14      697.34     41.82 o 
   4   5   5      199.61      162.47     13.41 o 
   5   5   5      435.24      426.29     27.61 o 
   6   5   5        1.29       -1.07      7.24 o 
  -7   6   5        2.46        2.14      9.12 o 
  -6   6   5      305.96      344.52     26.54 o 
  -5   6   5        3.50        0.27      4.83 o 
  -4   6   5       82.16       91.69      8.31 o 
  -3   6   5      279.08      290.36     15.82 o 
  -2   6   5      274.00      313.95     16.35 o 
  -1   6   5     2703.22     2838.17    118.77 o 
   0   6   5      944.21      952.58     56.84 o 
   1   6   5     3170.96     3031.74    172.39 o 
   2   6   5       37.59       34.85      7.51 o 
   3   6   5     1148.63     1022.02     60.06 o 
   4   6   5       51.53       27.08      7.24 o 
   5   6   5      168.48      178.29     14.75 o 
   6   6   5       32.08       32.44      8.85 o 
  -6   7   5      170.49      152.02     15.55 o 
  -5   7   5      207.16      203.22     12.60 o 
  -4   7   5      383.28      342.37     17.69 o 
  -3   7   5      668.07      717.18     32.98 o 
  -2   7   5      124.25      142.10     10.46 o 
  -1   7   5     1101.12     1329.54     78.55 o 
   0   7   5      497.78      463.29     30.56 o 
   1   7   5     2452.49     2258.79    129.76 o 
   2   7   5      335.59      273.74     19.57 o 
   3   7   5      955.78      822.82     49.60 o 
   4   7   5      270.29      241.30     18.23 o 
   5   7   5       83.80       85.26     10.72 o 
  -6   8   5       32.09       27.61      9.65 o 
  -5   8   5      278.59      242.10     14.48 o 
  -4   8   5        3.58       -4.83      5.90 o 
  -3   8   5     1033.41     1109.15     50.67 o 
  -2   8   5       10.91        8.04      6.17 o 
  -1   8   5     1470.52     1740.27    102.15 o 
   0   8   5       33.80       34.05      8.58 o 
   1   8   5      238.72      245.32     19.30 o 
   2   8   5       17.88       10.19      6.70 o 
   3   8   5       92.62       97.05     11.53 o 
   4   8   5      166.98      157.91     14.48 o 
  -5   9   5      176.47      188.21     15.01 o 
  -4   9   5       22.45       20.11      6.97 o 
  -3   9   5      309.72      367.57     21.98 o 
  -2   9   5        1.50        1.34      9.38 o 
  -1   9   5       75.29      108.58     13.41 o 
   0   9   5       11.46       10.99      8.58 o 
   1   9   5       21.59       14.48      8.31 o 
   2   9   5       15.04       10.46      7.78 o 
   3   9   5       79.05       62.47      9.92 o 
  -4  10   5        3.53        7.51      6.97 o 
  -3  10   5       21.31       28.42     10.99 o 
  -2  10   5       38.01       43.70     11.80 o 
  -1  10   5       84.80       82.58     12.87 o 
   0  10   5       28.57       33.51      9.92 o 
   1  10   5      290.06      315.29     23.59 o 
   2  10   5       11.77        9.38      8.04 o 
   0 -14   6      383.12      397.33     28.15 o 
   1 -14   6       53.69       18.50      9.12 o 
   2 -14   6      147.99      132.71     15.55 o 
   3 -14   6       38.70       34.59     10.99 o 
  -3 -13   6      122.40      130.57     13.41 o 
  -2 -13   6      143.91      126.55     12.33 o 
   0 -13   6       71.67       60.06     10.46 o 
   1 -13   6      228.11      239.15     19.84 o 
   2 -13   6       30.53       36.46      9.92 o 
   3 -13   6       11.38        3.22      8.04 o 
   4 -13   6      194.01      191.70     17.69 o 
  -4 -12   6       39.11       53.62      9.92 o 
  -3 -12   6      222.19      269.71     19.57 o 
  -2 -12   6      178.90      185.26     15.01 o 
  -1 -12   6      143.10      148.53     12.60 o 
   0 -12   6        0.65       -1.88      7.24 o 
   1 -12   6      360.01      367.57     26.01 o 
   2 -12   6      925.94      883.14     53.89 o 
   3 -12   6      192.96      163.28     15.82 o 
   4 -12   6      565.35      537.55     35.66 o 
   5 -12   6       18.11       23.33      9.12 o 
  -5 -11   6      270.96      315.56     23.33 o 
  -4 -11   6       10.32       -0.27      8.04 o 
  -3 -11   6      745.59      788.77     45.04 o 
  -2 -11   6       21.99       22.52      7.51 o 
  -1 -11   6      388.82      387.41     17.69 o 
   0 -11   6      222.36      212.61     11.26 o 
   1 -11   6       13.69        2.14      6.70 o 
   2 -11   6      536.12      499.75     32.44 o 
   3 -11   6      214.44      204.83     17.16 o 
   4 -11   6      952.00      980.19     59.52 o 
   5 -11   6      210.99      190.62     16.62 o 
   6 -11   6      341.67      316.36     23.59 o 
  -5 -10   6      310.66      286.60     21.18 o 
  -4 -10   6       66.57       58.98      9.65 o 
  -3 -10   6      532.77      532.46     31.90 o 
  -2 -10   6     1506.10     1478.07     79.63 o 
  -1 -10   6      225.40      229.77     11.80 o 
   0 -10   6     1418.74     1468.95     57.64 o 
   1 -10   6       79.15       74.00      5.90 o 
   2 -10   6     1093.30     1127.65     66.49 o 
   3 -10   6      224.84      260.60     19.04 o 
   4 -10   6      782.62      828.45     50.40 o 
   5 -10   6        1.16       -0.54      6.70 o 
   6 -10   6      130.21      106.17     12.33 o 
   7 -10   6      112.94      123.60     13.67 o 
  -6  -9   6        0.04       -6.43      8.58 o 
  -5  -9   6      180.56      233.52     18.23 o 
  -4  -9   6      349.70      339.69     22.52 o 
  -3  -9   6       26.18       22.25      6.97 o 
  -2  -9   6     1701.22     1606.76     86.06 o 
  -1  -9   6       31.90       26.54      4.29 o 
   0  -9   6     5061.67     5379.00    205.91 o 
   1  -9   6      311.70      307.52     13.94 o 
   2  -9   6     1716.21     1744.83     68.10 o 
   3  -9   6       57.69       61.66      8.31 o 
   4  -9   6      116.17       93.84     10.46 o 
   5  -9   6       21.72       12.87      6.43 o 
   6  -9   6        4.61       -4.02      6.43 o 
   7  -9   6      111.91       91.96     11.53 o 
  -6  -8   6       20.67        4.83      9.12 o 
  -5  -8   6       28.50       26.54      8.58 o 
  -4  -8   6      320.70      327.36     21.98 o 
  -3  -8   6      203.07      178.02     13.67 o 
  -2  -8   6     1516.59     1405.95     75.34 o 
  -1  -8   6     2021.40     2167.90     83.92 o 
   0  -8   6     1251.13     1276.18     49.87 o 
   1  -8   6      991.76     1085.29     42.63 o 
   2  -8   6      424.26      411.81     17.43 o 
   3  -8   6        0.07       -4.29      2.95 o 
   4  -8   6      404.41      402.16     26.01 o 
   5  -8   6      129.06      115.02     11.26 o 
   6  -8   6      394.28      356.04     24.40 o 
   7  -8   6       33.37       20.91      8.31 o 
  -7  -7   6       83.52      107.78     13.94 o 
  -6  -7   6       10.22        2.14      8.04 o 
  -5  -7   6      631.27      559.00     33.51 o 
  -4  -7   6      149.83      170.52     13.94 o 
  -3  -7   6     1760.55     1785.05     95.18 o 
  -2  -7   6      153.75      168.10     12.33 o 
  -1  -7   6      814.74      804.32     31.90 o 
   0  -7   6       22.90       27.35      3.49 o 
   1  -7   6      178.63      182.04      8.85 o 
   2  -7   6      887.30      888.23     34.85 o 
   3  -7   6       19.67       19.30      3.49 o 
   4  -7   6      831.98      828.71     33.25 o 
   5  -7   6        0.38       -0.27      5.36 o 
   6  -7   6      890.45      894.94     53.62 o 
   7  -7   6       15.04       15.28      7.24 o 
   8  -7   6      184.47      201.35     16.89 o 
  -7  -6   6      146.15      154.43     15.55 o 
  -6  -6   6       51.96       57.37     10.46 o 
  -5  -6   6      918.97      975.10     54.43 o 
  -4  -6   6        1.77        1.88      5.90 o 
  -3  -6   6     2363.45     2342.44    123.60 o 
  -2  -6   6      251.35      270.52     16.89 o 
  -1  -6   6      856.46      872.95     34.32 o 
   0  -6   6     1529.03     1671.10     64.35 o 
   1  -6   6        2.22        9.65      2.68 o 
   2  -6   6     1020.97      928.72     36.19 o 
   3  -6   6        7.23        3.49      2.68 o 
   4  -6   6     1654.86     1632.76     63.54 o 
   5  -6   6        2.68       -3.49      5.09 o 
   6  -6   6      675.32      698.42     42.63 o 
   7  -6   6       26.57       35.39      7.78 o 
   8  -6   6      178.19      183.65     15.82 o 
  -7  -5   6      322.56      351.75     24.40 o 
  -6  -5   6        0.04       -1.88      7.51 o 
  -5  -5   6      447.66      436.21     26.54 o 
  -4  -5   6      121.30      108.85     10.19 o 
  -3  -5   6      327.91      288.21     17.96 o 
  -2  -5   6     2712.08     2954.53    113.14 o 
  -1  -5   6     1717.52     1874.06     72.12 o 
   0  -5   6     7037.50     7622.78    427.90 o 
   1  -5   6      346.21      374.01     15.55 o 
   2  -5   6     5458.35     5620.57    214.48 o 
   3  -5   6      311.94      353.36     15.28 o 
   4  -5   6     2346.47     2276.75     87.67 o 
   5  -5   6      150.65      130.57     11.53 o 
   6  -5   6      639.56      581.79     36.19 o 
   7  -5   6      217.54      229.50     17.96 o 
   8  -5   6       61.10       60.59      9.65 o 
  -8  -4   6        0.10       -7.78      8.58 o 
  -7  -4   6      166.79      220.92     17.96 o 
  -6  -4   6       50.16       54.16      9.12 o 
  -5  -4   6      529.64      534.87     31.10 o 
  -4  -4   6     1582.47     1605.42     85.53 o 
  -3  -4   6       61.41       56.03      6.43 o 
  -2  -4   6     5616.88     5525.93    209.93 o 
  -1  -4   6      852.65      919.87     35.66 o 
   0  -4   6     8988.08     9643.76    367.04 o 
   1  -4   6       82.17       98.93      5.36 o 
   2  -4   6     9454.57    10307.86    392.77 o 
   3  -4   6      576.95      634.87     25.74 o 
   4  -4   6     1412.26     1416.94     55.50 o 
   5  -4   6      205.90      234.06     17.16 o 
   6  -4   6        1.41       -7.24      5.63 o 
   7  -4   6      351.45      426.82     28.42 o 
   8  -4   6       39.43       36.46      9.38 o 
  -8  -3   6        2.81        8.31      8.85 o 
  -7  -3   6       91.83      126.01     12.87 o 
  -6  -3   6      120.80      142.10     12.06 o 
  -5  -3   6        4.50       10.19      5.63 o 
  -4  -3   6      749.64      834.34     45.58 o 
  -3  -3   6      483.00      489.56     27.35 o 
  -2  -3   6     2495.89     2642.99    137.81 o 
  -1  -3   6     1373.86     1474.58     56.30 o 
   0  -3   6     9060.82     9135.70    295.72 o 
   1  -3   6      208.39      188.21      6.97 o 
   2  -3   6      527.48      533.53     21.72 o 
   3  -3   6        2.88        7.24      2.68 o 
   4  -3   6      303.06      273.47     18.50 o 
   5  -3   6      322.65      337.01     22.52 o 
   6  -3   6      435.84      486.88     31.10 o 
   7  -3   6      148.14      160.60     14.21 o 
   8  -3   6      163.23      161.94     15.01 o 
  -7  -2   6       30.08       30.56      7.51 o 
  -6  -2   6       20.72        5.63      5.63 o 
  -5  -2   6      332.34      351.75     20.91 o 
  -4  -2   6      595.15      622.01     34.32 o 
  -3  -2   6      892.13      981.00     52.28 o 
  -2  -2   6     1357.67     1366.53     52.55 o 
  -1  -2   6      688.84      721.47     23.86 o 
   0  -2   6     1163.58     1202.45     39.41 o 
   1  -2   6      813.21      847.48     27.61 o 
   2  -2   6      660.38      671.60     26.81 o 
   3  -2   6       54.47       51.21      4.29 o 
   5  -2   6       60.20       63.54      8.04 o 
   6  -2   6      827.89      873.49     52.01 o 
   7  -2   6       23.62       14.21      7.51 o 
   8  -2   6      109.11      116.09     12.33 o 
  -8  -1   6        2.88      -12.06      8.04 o 
  -7  -1   6      240.07      246.12     20.91 o 
  -6  -1   6       54.24       52.55      7.24 o 
  -5  -1   6     1035.94     1124.97     60.32 o 
  -4  -1   6        1.01        2.68      2.95 o 
  -3  -1   6      765.44      828.98     34.05 o 
  -2  -1   6      223.24      244.51      8.85 o 
  -1  -1   6      470.86      442.11     15.01 o 
   0  -1   6      962.98      929.79     30.56 o 
   1  -1   6        3.30        4.29      1.61 o 
   2  -1   6     5674.02     5576.33    212.88 o 
   3  -1   6       14.28       14.48      4.56 o 
   4  -1   6     2318.06     2453.44    139.41 o 
   5  -1   6       36.05       28.69      6.43 o 
   6  -1   6      727.08      741.31     44.77 o 
   7  -1   6        4.63       10.72      7.78 o 
   8  -1   6      126.77      135.93     13.94 o 
  -8   0   6        0.03       -2.41      8.85 o 
  -7   0   6      275.40      242.90     20.38 o 
  -6   0   6        4.28        8.58      7.24 o 
  -5   0   6     1417.36     1465.73     58.98 o 
  -4   0   6      518.00      549.88     23.06 o 
  -3   0   6     3028.31     3383.23    109.92 o 
  -2   0   6     4433.96     4514.63    146.12 o 
  -1   0   6       96.63      129.76      5.36 o 
   0   0   6     5025.08     4991.06    161.94 o 
   1   0   6       12.41        7.51      2.14 o 
   2   0   6     2961.41     2699.82    103.76 o 
   3   0   6       25.19       40.48      6.17 o 
   4   0   6     2594.85     2799.02    158.72 o 
   5   0   6       96.95      118.77     10.72 o 
   6   0   6      431.55      419.32     27.08 o 
   7   0   6      207.06      257.11     19.57 o 
  -8   1   6        5.55       -3.22      7.78 o 
  -7   1   6      222.32      206.17     18.23 o 
  -6   1   6      111.79      103.22     12.33 o 
  -5   1   6      347.55      335.94     24.40 o 
  -4   1   6      684.40      713.97     29.49 o 
  -3   1   6      499.06      492.78     16.89 o 
  -2   1   6     2902.02     3011.90     97.32 o 
  -1   1   6     1930.15     2219.65     72.39 o 
   0   1   6     6838.89     7016.59    227.35 o 
   1   1   6        3.23        0.27      2.14 o 
   2   1   6     3275.00     3295.02    186.07 o 
   3   1   6       59.41       49.60      6.43 o 
   4   1   6      311.56      298.13     19.84 o 
   5   1   6      436.91      477.76     30.03 o 
   6   1   6        9.39        5.90      6.70 o 
   7   1   6      310.44      339.96     23.59 o 
  -8   2   6        0.10       -6.97      8.04 o 
  -7   2   6       99.75      121.99     14.21 o 
  -6   2   6       34.87       32.44      8.58 o 
  -5   2   6        2.35        6.97      6.43 o 
  -4   2   6      768.86      762.76     49.60 o 
  -3   2   6       97.34       93.30      4.83 o 
  -2   2   6     2005.48     2115.89     69.17 o 
  -1   2   6      221.67      230.57      8.85 o 
   0   2   6     2109.43     2213.48     72.39 o 
   1   2   6      156.52      171.32     12.33 o 
   2   2   6      708.61      691.18     40.75 o 
   3   2   6      306.54      330.57     21.45 o 
   4   2   6        2.74       -3.49      5.09 o 
   5   2   6      247.88      258.99     18.50 o 
   6   2   6      145.91      178.29     15.01 o 
   7   2   6      138.91      170.25     15.28 o 
  -8   3   6        0.42       -1.61      8.31 o 
  -7   3   6        3.61        8.85      8.58 o 
  -6   3   6       70.07       70.24     10.99 o 
  -5   3   6       47.04       47.72      9.12 o 
  -4   3   6      607.11      648.01     28.96 o 
  -3   3   6      636.64      583.93     26.27 o 
  -2   3   6     2043.42     2022.86     65.95 o 
  -1   3   6      593.13      659.54     22.52 o 
   0   3   6      762.47      794.67     34.59 o 
   1   3   6       31.41       31.90      5.63 o 
   2   3   6       31.00       32.71      5.36 o 
   3   3   6      122.45      107.51      9.38 o 
   4   3   6      408.44      381.51     24.40 o 
   5   3   6       93.55       84.19      9.65 o 
   6   3   6      150.49      163.28     14.48 o 
   7   3   6       28.35       38.07      9.65 o 
  -7   4   6       64.55       68.37     12.33 o 
  -6   4   6       42.37       47.99     10.46 o 
  -5   4   6      776.16      752.84     49.87 o 
  -4   4   6       14.62       13.94      4.56 o 
  -3   4   6      921.47      876.17     38.61 o 
  -2   4   6        0.17       -2.95      3.75 o 
  -1   4   6       86.26       72.39      5.90 o 
   0   4   6      127.01      116.89     10.19 o 
   1   4   6       70.81       80.43      8.31 o 
   2   4   6      741.14      692.52     41.29 o 
   3   4   6       81.84       79.90      8.58 o 
   4   4   6      654.78      699.22     42.09 o 
   5   4   6       28.97       20.91      7.51 o 
   6   4   6      396.21      441.30     29.22 o 
  -7   5   6      120.76      120.38     14.75 o 
  -6   5   6       36.61       39.41      9.38 o 
  -5   5   6      350.42      373.74     27.35 o 
  -4   5   6      235.08      201.08     11.80 o 
  -3   5   6     1386.50     1434.10     61.93 o 
  -2   5   6     3016.83     3251.32    135.13 o 
  -1   5   6     1553.25     1535.17     65.69 o 
   0   5   6     2458.90     2231.98    127.89 o 
   1   5   6        2.65        3.75      5.63 o 
   2   5   6     1267.06     1126.58     65.95 o 
   3   5   6        0.66       -2.41      6.17 o 
   4   5   6     1079.02     1055.00     62.20 o 
   5   5   6       38.19       28.15      7.78 o 
   6   5   6      108.83      118.50     12.60 o 
  -6   6   6      125.92      145.05     15.82 o 
  -5   6   6      136.25      143.97     14.48 o 
  -4   6   6      107.32       85.79      8.04 o 
  -3   6   6       56.30       45.85      6.70 o 
  -2   6   6      726.25      850.70     42.63 o 
  -1   6   6      288.00      283.66     15.28 o 
   0   6   6     3324.10     3282.95    187.14 o 
   1   6   6      527.09      456.05     29.22 o 
   2   6   6     2133.59     2014.55    115.82 o 
   3   6   6       78.81       76.41      9.38 o 
   4   6   6      129.45      121.45     12.06 o 
   5   6   6       49.11       38.88      8.31 o 
  -6   7   6       74.01       86.33     13.14 o 
  -5   7   6       23.38       13.67      8.58 o 
  -4   7   6      411.50      377.76     19.57 o 
  -3   7   6        8.99       16.35      6.17 o 
  -2   7   6      497.98      552.83     26.27 o 
  -1   7   6       76.30       69.71     10.99 o 
   0   7   6      758.51      749.36     46.11 o 
   1   7   6       15.16       14.21      7.51 o 
   2   7   6      267.30      236.74     17.96 o 
   3   7   6      173.03      175.07     14.75 o 
   4   7   6       73.22       80.43     10.72 o 
  -5   8   6       16.29       12.60      9.65 o 
  -4   8   6      330.24      350.41     19.04 o 
  -3   8   6      147.65      189.82     12.87 o 
  -2   8   6      702.03      915.58     57.11 o 
  -1   8   6      121.54      135.93     14.48 o 
   0   8   6       49.72       37.53      9.12 o 
   1   8   6        0.12        7.24      7.51 o 
   2   8   6       11.16       10.46      7.78 o 
   3   8   6       78.08       55.50      9.92 o 
  -4   9   6       22.17       20.38      7.78 o 
  -3   9   6      195.61      215.02     14.48 o 
  -2   9   6        9.30       18.23     10.46 o 
  -1   9   6      130.63      185.80     18.23 o 
   0   9   6        7.40       11.26      8.85 o 
   1   9   6        4.59       15.28      8.04 o 
   2   9   6      184.70      198.67     17.43 o 
  -2  10   6      125.49      169.98     18.50 o 
  -1  10   6       59.33       67.83     12.60 o 
   0  10   6      438.08      439.96     31.10 o 
   1 -14   7      122.13      122.52     13.67 o 
   2 -14   7       73.40       82.31     12.60 o 
   3 -14   7        1.25       -9.12      7.78 o 
  -3 -13   7      160.05      190.09     16.62 o 
  -2 -13   7      457.83      564.63     34.05 o 
   0 -13   7      849.11      929.52     56.57 o 
   1 -13   7      197.83      189.55     16.62 o 
   2 -13   7      194.20      225.21     19.30 o 
   3 -13   7      594.59      546.67     36.46 o 
   4 -13   7       17.76        9.38      9.38 o 
  -4 -12   7      280.47      339.42     23.33 o 
  -3 -12   7       13.84       18.50      8.04 o 
  -2 -12   7      396.63      471.60     29.22 o 
  -1 -12   7        3.47       -5.63      6.17 o 
   0 -12   7      347.08      341.83     24.13 o 
   1 -12   7     1203.59     1266.00     75.07 o 
   2 -12   7        8.21       -1.34      6.97 o 
   3 -12   7     1532.41     1604.08     94.11 o 
   4 -12   7       20.26       19.84      7.78 o 
   5 -12   7      507.10      448.27     31.10 o 
  -5 -11   7       32.69       52.01     11.26 o 
  -4 -11   7      570.04      580.99     35.39 o 
  -3 -11   7      219.79      243.71     18.23 o 
  -2 -11   7      173.81      175.34     14.21 o 
  -1 -11   7      373.58      386.61     24.40 o 
   0 -11   7       12.62        4.29      4.56 o 
   1 -11   7      248.52      280.17     20.38 o 
   2 -11   7      116.23      133.25     12.60 o 
   3 -11   7      517.48      511.81     33.51 o 
   4 -11   7        0.06       -6.17      6.70 o 
   5 -11   7      417.41      424.41     28.96 o 
   6 -11   7       35.99       31.10      9.12 o 
  -5 -10   7        0.78        0.54      9.12 o 
  -4 -10   7      124.97      138.07     13.94 o 
  -3 -10   7      451.84      439.43     27.08 o 
  -2 -10   7       10.36        0.80      6.43 o 
  -1 -10   7     1201.83     1182.35     64.08 o 
   0 -10   7        3.56        1.07      3.75 o 
   1 -10   7      487.41      486.34     20.91 o 
   2 -10   7       28.01       15.55      6.17 o 
   3 -10   7      370.86      340.76     23.33 o 
   4 -10   7      184.61      179.90     15.01 o 
   5 -10   7      221.75      196.25     16.62 o 
   6 -10   7       74.68       80.70     10.99 o 
  -6  -9   7       10.29        7.24      9.92 o 
  -5  -9   7       55.22       66.22     11.26 o 
  -4  -9   7       86.13       78.82     10.19 o 
  -3  -9   7      372.31      360.07     22.79 o 
  -2  -9   7      212.56      245.85     16.89 o 
  -1  -9   7     1115.99     1179.13     46.65 o 
   0  -9   7      768.36      831.93     33.51 o 
   1  -9   7     1866.19     1940.28     75.34 o 
   2  -9   7      437.84      467.04     20.11 o 
   3  -9   7      125.56      124.67     11.26 o 
   4  -9   7       17.78       21.45      6.97 o 
   5  -9   7      194.27      166.49     14.21 o 
   6  -9   7      172.57      194.64     16.09 o 
   7  -9   7       92.88       93.03     12.06 o 
  -6  -8   7      126.83      123.33     14.21 o 
  -5  -8   7       88.78       72.12     10.99 o 
  -4  -8   7      461.60      443.45     27.61 o 
  -3  -8   7      660.19      637.82     36.73 o 
  -2  -8   7     2047.38     2034.39    107.78 o 
  -1  -8   7     1082.60     1137.30     44.77 o 
   0  -8   7     1396.78     1516.14     59.25 o 
   1  -8   7        3.01        7.78      3.22 o 
   2  -8   7      188.84      200.27      9.92 o 
   3  -8   7     1116.18     1091.73     42.90 o 
   4  -8   7       43.30       45.85      4.83 o 
   5  -8   7     1057.09     1017.19     60.32 o 
   6  -8   7        3.05       -3.22      6.17 o 
   7  -8   7      484.44      500.82     32.71 o 
  -7  -7   7        8.51       -6.43      8.85 o 
  -6  -7   7      398.27      400.55     26.81 o 
  -5  -7   7        0.73       -2.41      6.97 o 
  -4  -7   7     1853.74     1827.41     97.86 o 
  -3  -7   7       87.47       86.60      9.12 o 
  -2  -7   7     1140.10     1172.16     63.27 o 
  -1  -7   7       26.56       26.01      3.22 o 
   0  -7   7      437.55      405.38     16.89 o 
   1  -7   7     2295.43     2560.95     98.39 o 
   2  -7   7       82.14       81.77      5.36 o 
   3  -7   7     3009.57     3128.26    119.84 o 
   4  -7   7        0.07       -1.34      3.22 o 
   5  -7   7     1356.09     1249.64     73.19 o 
   6  -7   7        1.08       -5.90      6.17 o 
   7  -7   7      308.03      300.28     22.25 o 
  -7  -6   7       33.37       43.70     10.99 o 
  -6  -6   7      573.54      641.85     38.34 o 
  -5  -6   7       20.48       29.76      8.04 o 
  -4  -6   7      943.66      885.02     49.06 o 
  -3  -6   7     1304.22     1331.68     71.58 o 
  -2  -6   7     1669.95     1567.88     83.38 o 
  -1  -6   7     3723.88     3934.18    150.68 o 
   0  -6   7      220.41      244.78     10.99 o 
   1  -6   7     1992.22     1999.53     76.95 o 
   2  -6   7       42.21       41.82      4.02 o 
   3  -6   7     2717.22     2723.95    104.56 o 
   4  -6   7       38.05       32.98      4.56 o 
   5  -6   7     2003.70     1862.53    107.24 o 
   6  -6   7       82.80       73.46      9.38 o 
   7  -6   7      167.34      165.96     15.01 o 
  -7  -5   7        0.73       14.75      8.31 o 
  -6  -5   7      314.56      313.15     21.18 o 
  -5  -5   7      107.63       88.21      9.92 o 
  -4  -5   7      619.70      656.05     37.00 o 
  -3  -5   7     1160.89     1213.71     65.15 o 
  -2  -5   7       36.16       31.64      5.36 o 
  -1  -5   7     4086.00     4454.58    169.98 o 
   0  -5   7      416.43      534.87     21.45 o 
   1  -5   7     5210.77     5450.05    207.51 o 
   2  -5   7       45.04       42.63      3.75 o 
   3  -5   7     2842.72     2891.25    111.00 o 
   4  -5   7       33.90       36.46      4.29 o 
   5  -5   7      301.01      274.00     19.30 o 
   6  -5   7      102.63      120.65     12.06 o 
   7  -5   7      126.04      119.04     12.33 o 
   8  -5   7       92.20       89.28     11.53 o 
  -7  -4   7       18.34       19.57      8.04 o 
  -6  -4   7       20.46       32.98      8.04 o 
  -5  -4   7      148.67      139.68     11.80 o 
  -4  -4   7      136.69      143.97     10.99 o 
  -3  -4   7      868.60      789.30     42.90 o 
  -2  -4   7       52.58       73.73      6.97 o 
  -1  -4   7     4539.42     4787.03    182.04 o 
   0  -4   7     1773.77     1991.49     76.68 o 
   1  -4   7     3021.79     3295.29    126.28 o 
   2  -4   7      728.75      768.39     30.56 o 
   3  -4   7       34.82       40.75      4.29 o 
   4  -4   7       50.23       48.26      4.83 o 
   5  -4   7       60.11       51.74      8.58 o 
   6  -4   7      224.64      203.76     16.09 o 
   7  -4   7      178.04      191.16     16.09 o 
   8  -4   7      111.30       94.91     12.33 o 
  -7  -3   7        6.50        3.49      6.97 o 
  -6  -3   7      104.24      109.12     10.19 o 
  -5  -3   7      288.79      289.55     18.50 o 
  -4  -3   7      780.58      819.06     44.51 o 
  -3  -3   7      972.41     1078.05     57.64 o 
  -2  -3   7     5235.03     5687.59    295.18 o 
  -1  -3   7      229.35      267.03      9.38 o 
   0  -3   7     2523.23     2758.27    114.75 o 
   1  -3   7      154.95      147.99      5.90 o 
   2  -3   7      157.23      167.83      8.31 o 
   3  -3   7      485.94      463.82     19.57 o 
   4  -3   7      107.45       85.79      8.85 o 
   5  -3   7     1559.49     1719.36     99.47 o 
   6  -3   7      341.52      288.75     20.38 o 
   7  -3   7      378.65      371.33     25.47 o 
   8  -3   7       50.28       36.19      9.12 o 
  -8  -2   7       37.19       30.83     10.46 o 
  -7  -2   7       12.49        2.14      6.17 o 
  -6  -2   7      435.19      445.32     26.54 o 
  -5  -2   7      225.50      211.80     14.21 o 
  -4  -2   7     1232.88     1268.94     67.56 o 
  -3  -2   7       86.31       86.60      5.36 o 
  -2  -2   7     1707.11     1676.73     54.96 o 
  -1  -2   7      615.27      625.49     20.91 o 
   0  -2   7      760.35      724.69     24.13 o 
   1  -2   7     1569.78     1523.11     49.33 o 
   2  -2   7       33.21       43.97      3.75 o 
   3  -2   7     2371.87     2112.14     81.50 o 
   4  -2   7       40.50       32.71      6.43 o 
   5  -2   7     1252.61     1203.79     70.24 o 
   6  -2   7        5.83        0.00      7.24 o 
   7  -2   7      373.31      378.30     25.47 o 
  -8  -1   7       81.78       70.51     12.06 o 
  -7  -1   7        2.08       11.80      8.58 o 
  -6  -1   7      744.87      731.39     31.10 o 
  -5  -1   7       63.15       65.95      5.63 o 
  -4  -1   7     1587.73     1571.64     63.54 o 
  -3  -1   7      276.24      278.29     12.60 o 
  -2  -1   7       60.15       50.14      2.95 o 
  -1  -1   7      949.00      848.55     28.15 o 
   0  -1   7        4.46       11.80      1.88 o 
   1  -1   7     4617.70     4463.16    251.22 o 
   2  -1   7       39.62       37.00      3.75 o 
   3  -1   7     3859.13     4226.15    238.61 o 
   4  -1   7       48.77       48.26      7.24 o 
   5  -1   7     1877.97     1962.53    112.60 o 
   6  -1   7      323.70      363.82     24.40 o 
   7  -1   7      394.76      408.86     27.61 o 
  -8   0   7      112.39      125.21     15.01 o 
  -7   0   7        2.14       -4.02      7.51 o 
  -6   0   7      294.86      328.16     25.20 o 
  -5   0   7      338.51      353.10     16.09 o 
  -4   0   7      516.48      568.12     23.86 o 
  -3   0   7     1630.72     1657.43     66.49 o 
  -2   0   7      811.19      804.32     27.08 o 
  -1   0   7     4410.52     4726.44    153.09 o 
   0   0   7        9.58       10.19      1.88 o 
   1   0   7     4856.33     4752.98    181.51 o 
   2   0   7        0.04        1.61      2.68 o 
   3   0   7     3618.38     3777.07    213.41 o 
   4   0   7      138.11      129.23     11.53 o 
   5   0   7      541.25      571.33     35.12 o 
   6   0   7      188.13      187.41     15.28 o 
   7   0   7       51.11       43.17      9.65 o 
  -8   1   7       47.34       36.19     10.72 o 
  -7   1   7        1.67       -0.80      8.58 o 
  -6   1   7       53.87       42.36      9.12 o 
  -5   1   7      105.36       94.37     11.53 o 
  -4   1   7       18.34       14.75      6.97 o 
  -3   1   7     2283.88     2277.56     74.00 o 
  -2   1   7        4.00       -0.80      2.14 o 
  -1   1   7     2578.17     2716.72     88.47 o 
   0   1   7        1.66        0.00      2.14 o 
   1   1   7     1809.14     1771.91     68.37 o 
   2   1   7       10.74        9.38      4.29 o 
   3   1   7      131.36      116.63      9.92 o 
   4   1   7      129.29      125.74     10.99 o 
   5   1   7       38.67       37.53      7.51 o 
   6   1   7      109.12      114.48     12.33 o 
   7   1   7      129.42      137.81     13.67 o 
  -7   2   7       27.40       26.01      9.38 o 
  -6   2   7        1.01       -3.49      7.51 o 
  -5   2   7      310.41      336.20     25.20 o 
  -4   2   7       73.55       87.67     10.19 o 
  -3   2   7      196.12      172.12      9.92 o 
  -2   2   7      349.09      326.02     11.80 o 
  -1   2   7     1074.64     1098.70     36.46 o 
   0   2   7      166.90      149.87      6.43 o 
   1   2   7       26.27       21.72      4.83 o 
   2   2   7        1.60       -1.88      4.29 o 
   3   2   7      690.11      705.92     42.36 o 
   4   2   7       91.81       83.92      9.12 o 
   5   2   7      498.50      521.73     32.98 o 
   6   2   7      234.99      240.22     18.77 o 
   7   2   7      147.08      139.95     14.21 o 
  -7   3   7        0.24       -2.14      8.31 o 
  -6   3   7      350.08      357.38     27.08 o 
  -5   3   7       38.95       49.06      9.12 o 
  -4   3   7      446.15      431.92     30.03 o 
  -3   3   7      560.53      535.94     24.67 o 
  -2   3   7      390.28      395.46     18.77 o 
  -1   3   7      152.34      150.41      6.70 o 
   0   3   7      246.32      232.98     12.06 o 
   1   3   7      463.31      432.45     26.81 o 
   2   3   7        0.43       -2.14      4.56 o 
   3   3   7      752.59      724.42     43.43 o 
   4   3   7       36.45       37.53      7.24 o 
   5   3   7      755.48      824.69     49.87 o 
   6   3   7        1.50       -0.54      7.24 o 
  -7   4   7        1.40       11.53      9.92 o 
  -6   4   7      437.77      443.71     32.71 o 
  -5   4   7       46.69       53.08      9.92 o 
  -4   4   7     2189.93     2126.35    133.52 o 
  -3   4   7      523.02      514.23     24.13 o 
  -2   4   7      894.89      882.60     38.88 o 
  -1   4   7      264.03      276.69     14.48 o 
   0   4   7        7.95        9.12      5.90 o 
   1   4   7     1313.37     1188.24     69.17 o 
   2   4   7        4.63        4.02      5.36 o 
   3   4   7     1516.39     1577.80     91.16 o 
   4   4   7       37.47       32.98      8.04 o 
   5   4   7      461.02      508.33     32.71 o 
   6   4   7       40.01       42.90      9.92 o 
  -6   5   7       93.61      115.55     13.67 o 
  -5   5   7       27.51       42.09      9.38 o 
  -4   5   7      277.05      312.34     23.86 o 
  -3   5   7      827.02      891.45     39.41 o 
  -2   5   7      757.36      844.80     37.80 o 
  -1   5   7     2367.41     2320.99     98.39 o 
   0   5   7      167.26      164.35     13.94 o 
   1   5   7     1711.65     1595.77     92.23 o 
   2   5   7        0.18       -8.85      5.90 o 
   3   5   7      791.85      773.75     46.65 o 
   4   5   7        9.71       17.43      7.51 o 
   5   5   7       96.49      115.02     12.60 o 
  -6   6   7       23.22       30.56      9.65 o 
  -5   6   7       58.37       63.81     10.99 o 
  -4   6   7       12.59        8.04      5.63 o 
  -3   6   7      275.95      302.96     16.62 o 
  -2   6   7        1.92       -4.56      5.63 o 
  -1   6   7     1027.10     1016.92     44.77 o 
   0   6   7       22.34       23.06      7.51 o 
   1   6   7      786.10      719.06     43.97 o 
   2   6   7        1.05       -2.95      6.43 o 
   3   6   7      115.44      127.08     12.60 o 
   4   6   7       76.84       71.58      9.92 o 
  -5   7   7       81.96       85.79     12.60 o 
  -4   7   7        4.20        0.80      6.43 o 
  -3   7   7      249.09      276.69     16.09 o 
  -2   7   7       91.56      103.49      9.65 o 
  -1   7   7      225.58      235.13     19.57 o 
   0   7   7        2.61       -2.14      7.24 o 
   1   7   7       72.27       69.71     10.46 o 
   2   7   7       91.82       81.50     10.46 o 
   3   7   7        7.30        4.56      6.97 o 
  -4   8   7      130.09      142.10     11.53 o 
  -3   8   7       45.48       37.27      8.04 o 
  -2   8   7      156.19      178.02     12.33 o 
  -1   8   7       10.68       12.87      9.12 o 
   0   8   7        0.56        7.51      8.04 o 
   1   8   7        8.35       11.80      8.85 o 
   2   8   7        5.81       -1.61      7.78 o 
  -3   9   7       10.26        9.38      7.24 o 
  -2   9   7      125.58      158.99     17.16 o 
  -1   9   7      183.10      247.19     21.72 o 
   0   9   7      124.83      123.60     15.01 o 
   1   9   7      460.90      468.11     32.17 o 
   1 -14   8      213.25      175.88     16.89 o 
   2 -14   8       22.52        3.75      8.85 o 
   3 -14   8       48.74       42.09     10.99 o 
  -3 -13   8      306.07      349.88     24.40 o 
  -2 -13   8        3.75       13.67      8.31 o 
  -1 -13   8      606.31      710.48     41.29 o 
   1 -13   8      201.27      204.83     17.69 o 
   2 -13   8      803.21      892.52     54.96 o 
   3 -13   8        0.59        1.34      8.58 o 
   4 -13   8      863.15      853.11     53.35 o 
  -4 -12   8       29.74       26.81      9.38 o 
  -3 -12   8      135.02      164.62     14.48 o 
  -2 -12   8        2.06        4.02      7.51 o 
  -1 -12   8       14.24        4.02      7.24 o 
   0 -12   8      915.67      947.75     52.55 o 
   1 -12   8       30.84       22.79      7.51 o 
   2 -12   8     1517.94     1600.32     93.57 o 
   3 -12   8       15.18        9.65      8.31 o 
   4 -12   8      867.51      856.60     52.82 o 
   5 -12   8        9.75        4.29      8.31 o 
  -5 -11   8      155.19      161.67     16.62 o 
  -4 -11   8       10.37        0.80      8.04 o 
  -3 -11   8      124.11       98.13     11.80 o 
  -2 -11   8      241.03      236.20     17.43 o 
  -1 -11   8       95.45       83.65     10.19 o 
   0 -11   8     1127.55     1201.65     47.99 o 
   1 -11   8        5.80        2.95      4.29 o 
   2 -11   8     1137.31     1220.42     72.12 o 
   3 -11   8       28.41       25.74      8.04 o 
   4 -11   8      478.94      439.69     29.22 o 
   5 -11   8        4.79        0.80      6.97 o 
   6 -11   8       37.05       33.51      8.85 o 
  -5 -10   8        1.55       -7.51      8.04 o 
  -4 -10   8      171.21      170.25     15.28 o 
  -3 -10   8        5.97        1.07      6.70 o 
  -2 -10   8      378.37      348.81     22.25 o 
  -1 -10   8       45.73       23.86      6.97 o 
   0 -10   8       39.74       32.71      4.83 o 
   1 -10   8       42.25       44.51      5.09 o 
   2 -10   8      399.78      402.69     17.96 o 
   3 -10   8       48.37       34.59      7.78 o 
   4 -10   8       13.11       15.28      6.70 o 
   5 -10   8       22.18       26.27      8.31 o 
   6 -10   8       80.06       70.24     10.72 o 
  -6  -9   8       34.42       28.42     10.46 o 
  -5  -9   8       44.56       42.36     10.19 o 
  -4  -9   8      199.02      170.78     15.01 o 
  -3  -9   8      335.54      307.52     20.91 o 
  -2  -9   8      118.53      119.84     10.72 o 
  -1  -9   8      981.25     1068.67     58.45 o 
   0  -9   8       58.08       52.55      5.09 o 
   1  -9   8      736.54      737.56     30.03 o 
   2  -9   8      912.79      917.46     36.73 o 
   3  -9   8      235.74      221.19     11.26 o 
   4  -9   8      685.54      574.28     35.93 o 
   5  -9   8        8.52       14.48      6.70 o 
   6  -9   8      316.47      286.34     20.91 o 
   7  -9   8        2.33        2.95      7.78 o 
  -6  -8   8        7.97        2.14      9.12 o 
  -5  -8   8      458.70      444.25     28.15 o 
  -4  -8   8      156.69      160.60     13.94 o 
  -3  -8   8     1484.78     1442.41     77.75 o 
  -2  -8   8      394.42      376.96     23.33 o 
  -1  -8   8     2956.83     3063.64    160.86 o 
   0  -8   8      540.22      579.64     23.86 o 
   1  -8   8     1041.71     1050.97     41.56 o 
   2  -8   8     1912.23     2035.19     78.55 o 
   3  -8   8       57.95       62.74      5.36 o 
   4  -8   8     1697.01     1789.34     69.98 o 
   5  -8   8       20.66       24.40      7.51 o 
   6  -8   8      578.95      516.37     33.25 o 
   7  -8   8        6.31       -2.14      7.51 o 
  -7  -7   8      198.77      204.83     18.23 o 
  -6  -7   8       10.03       22.25      9.12 o 
  -5  -7   8     1329.18     1280.74     70.24 o 
  -4  -7   8       14.51       20.91      6.97 o 
  -3  -7   8     2102.87     2061.46    109.39 o 
  -2  -7   8      263.07      230.30     15.55 o 
  -1  -7   8      250.24      249.61     16.62 o 
   0  -7   8      962.24      993.33     39.14 o 
   1  -7   8       90.89       94.11      5.90 o 
   2  -7   8     2761.46     2626.63    101.34 o 
   3  -7   8       22.48       20.91      4.02 o 
   4  -7   8     2238.21     2280.78     88.47 o 
   5  -7   8       26.85       29.22      4.83 o 
   6  -7   8      489.96      484.47     31.64 o 
   7  -7   8       14.59       10.72      7.78 o 
  -7  -6   8      200.79      217.43     18.23 o 
  -6  -6   8        1.25       -2.95      7.51 o 
  -5  -6   8      529.45      503.77     30.30 o 
  -4  -6   8      223.53      208.59     15.01 o 
  -3  -6   8      198.78      190.09     14.21 o 
  -2  -6   8      911.42      952.58     51.74 o 
  -1  -6   8       10.98       15.55      2.68 o 
   0  -6   8     2649.00     2660.15    102.15 o 
   1  -6   8       55.54       41.82      4.02 o 
   2  -6   8     2912.76     3017.53    115.82 o 
   3  -6   8       20.19       15.82      4.02 o 
   4  -6   8     1810.05     1813.20     70.78 o 
   5  -6   8      159.07      136.47     12.60 o 
   6  -6   8      264.62      225.21     17.43 o 
   7  -6   8      125.05      138.07     13.67 o 
  -7  -5   8       54.88       66.49     10.72 o 
  -6  -5   8       15.80       21.72      7.51 o 
  -5  -5   8        4.28        1.88      6.43 o 
  -4  -5   8      351.97      309.39     19.30 o 
  -3  -5   8        0.19       -4.02      4.83 o 
  -2  -5   8     1361.91     1392.00     74.00 o 
  -1  -5   8        3.17        7.51      2.14 o 
   0  -5   8     1192.90     1178.59     45.85 o 
   1  -5   8      796.05      800.83     31.90 o 
   2  -5   8     1247.47     1209.96     47.45 o 
   3  -5   8        0.10        2.41      3.22 o 
   4  -5   8      188.50      178.83      9.65 o 
   5  -5   8       73.16       62.20      8.85 o 
   6  -5   8       27.23       21.72      7.78 o 
   7  -5   8       26.66       39.68      9.65 o 
  -7  -4   8        0.37        8.85      8.04 o 
  -6  -4   8       23.63       15.01      6.43 o 
  -5  -4   8      142.07      127.08     10.72 o 
  -4  -4   8      303.38      315.83     19.84 o 
  -3  -4   8      937.51      989.31     53.35 o 
  -2  -4   8      636.62      632.46     34.85 o 
  -1  -4   8     1500.86     1524.45     58.72 o 
   0  -4   8      520.91      539.96     18.50 o 
   1  -4   8      438.33      414.22     17.16 o 
   2  -4   8       55.59       51.74      4.29 o 
   3  -4   8       18.02        7.24      3.49 o 
   4  -4   8      250.01      246.12     12.06 o 
   5  -4   8       13.11        9.38      6.17 o 
   6  -4   8      400.42      389.29     26.27 o 
   7  -4   8       31.81       35.12      8.58 o 
  -7  -3   8       22.54       26.27      7.51 o 
  -6  -3   8      149.09      151.48     12.33 o 
  -5  -3   8      498.75      516.91     29.76 o 
  -4  -3   8      252.70      246.93     15.82 o 
  -3  -3   8     2838.87     2510.54    131.37 o 
  -2  -3   8      491.09      489.83     20.91 o 
  -1  -3   8     1941.73     1992.29     65.15 o 
   0  -3   8      104.44      101.61      4.56 o 
   1  -3   8        4.77        2.68      2.41 o 
   2  -3   8     2472.99     2472.47     95.45 o 
   3  -3   8        0.71        1.07      3.22 o 
   4  -3   8     2515.93     2611.35    148.53 o 
   5  -3   8      209.66      220.38     16.62 o 
   6  -3   8      814.30      876.71     52.82 o 
   7  -3   8       36.12       35.12      8.58 o 
  -7  -2   8      260.67      238.35     21.45 o 
  -6  -2   8       15.39       20.11      4.83 o 
  -5  -2   8      702.52      755.52     31.64 o 
  -4  -2   8      262.57      260.33     12.33 o 
  -3  -2   8      652.91      670.00     27.88 o 
  -2  -2   8      117.50      112.60      6.43 o 
  -1  -2   8      418.99      445.86     15.28 o 
   0  -2   8     2041.32     2140.82     69.98 o 
   1  -2   8      590.66      598.41     20.11 o 
   2  -2   8     5522.75     5554.88    212.61 o 
   3  -2   8        3.67        1.61      3.22 o 
   4  -2   8     5029.60     5483.83    309.39 o 
   5  -2   8       43.10       38.61      8.04 o 
   6  -2   8      890.67      890.11     53.62 o 
   7  -2   8       13.45       11.53      8.58 o 
  -7  -1   8      381.42      380.98     29.22 o 
  -6  -1   8       25.02        5.90      8.58 o 
  -5  -1   8      481.15      471.87     20.91 o 
  -4  -1   8      504.14      515.03     21.98 o 
  -3  -1   8      304.89      275.61     12.60 o 
  -2  -1   8     1967.67     1961.19     64.08 o 
  -1  -1   8      524.79      516.10     17.69 o 
   0  -1   8     4810.62     4910.62    159.52 o 
   1  -1   8        3.30        6.70      2.14 o 
   2  -1   8     2985.68     2806.80    107.24 o 
   3  -1   8       97.03       97.32      6.43 o 
   4  -1   8     1635.99     1697.65     97.59 o 
   5  -1   8      183.45      174.80     14.21 o 
   6  -1   8      516.35      552.83     35.12 o 
   7  -1   8      213.21      216.90     17.96 o 
  -7   0   8       77.55       89.55     13.41 o 
  -6   0   8       79.37       57.64     10.19 o 
  -5   0   8      345.76      339.96     25.20 o 
  -4   0   8     1123.82     1108.89     45.04 o 
  -3   0   8       78.65       76.14      5.36 o 
  -2   0   8     2265.45     2397.40     78.55 o 
  -1   0   8      505.52      523.07     17.96 o 
   0   0   8     2145.35     2174.07     71.32 o 
   1   0   8       80.27       69.71      4.83 o 
   2   0   8     1274.14     1255.27     49.33 o 
   3   0   8       42.51       31.10      6.70 o 
   4   0   8        5.60        7.78      6.17 o 
   5   0   8       20.57       18.77      7.78 o 
   6   0   8        0.18       -5.63      6.97 o 
   7   0   8      108.05      141.56     13.94 o 
  -7   1   8       29.37       39.68     10.99 o 
  -6   1   8      104.18       88.74     12.06 o 
  -5   1   8       27.41       16.62      7.78 o 
  -4   1   8      236.50      252.02     19.84 o 
  -3   1   8      241.75      240.76     11.53 o 
  -2   1   8      806.25      831.66     27.61 o 
  -1   1   8      529.54      545.60     18.77 o 
   0   1   8      210.50      195.45      8.04 o 
   1   1   8     1189.73     1086.10     42.63 o 
   2   1   8      103.93       87.67      8.58 o 
   3   1   8        3.93       12.33      5.90 o 
   4   1   8       23.68       31.64      7.24 o 
   5   1   8      148.43      164.89     13.94 o 
   6   1   8      231.75      243.44     18.77 o 
  -7   2   8       25.42       20.91     10.72 o 
  -6   2   8       62.17       56.30     11.26 o 
  -5   2   8       80.88       98.66     12.33 o 
  -4   2   8      292.38      317.44     23.86 o 
  -3   2   8      371.25      336.47     24.13 o 
  -2   2   8        6.55       -0.27      2.68 o 
  -1   2   8      382.78      365.16     13.14 o 
   0   2   8       95.16       84.72      4.83 o 
   1   2   8       52.79       40.22      6.17 o 
   2   2   8      391.22      377.22     23.86 o 
   3   2   8       21.19       13.41      6.17 o 
   4   2   8     1113.08     1141.06     67.03 o 
   5   2   8       75.89       74.00      9.65 o 
   6   2   8      391.83      423.61     28.69 o 
  -7   3   8      241.48      251.22     22.52 o 
  -6   3   8       47.69       40.48     10.46 o 
  -5   3   8      479.10      524.41     37.00 o 
  -4   3   8        0.22       10.19      7.24 o 
  -3   3   8      242.45      224.94     12.60 o 
  -2   3   8        4.68       -0.54      4.02 o 
  -1   3   8        5.99        5.63      2.68 o 
   0   3   8      601.13      568.12     25.74 o 
   1   3   8        8.28        6.70      5.36 o 
   2   3   8     1932.54     1873.79    107.51 o 
   3   3   8       15.19       23.33      6.97 o 
   4   3   8     1430.35     1509.97     87.67 o 
   5   3   8       15.88       12.60      8.31 o 
   6   3   8      422.77      463.82     30.83 o 
  -6   4   8       16.24        2.68      9.65 o 
  -5   4   8      743.39      728.18     49.06 o 
  -4   4   8      292.47      308.05     23.59 o 
  -3   4   8      518.63      531.39     24.93 o 
  -2   4   8      779.22      820.40     36.46 o 
  -1   4   8      160.77      166.76     10.19 o 
   0   4   8     1444.95     1364.93     79.36 o 
   1   4   8       13.73       19.30      6.17 o 
   2   4   8     1374.15     1412.38     82.04 o 
   3   4   8       22.38       28.42      8.04 o 
   4   4   8      468.11      485.54     31.10 o 
   5   4   8       45.41       37.27      9.92 o 
  -6   5   8        0.70       -6.43      9.38 o 
  -5   5   8       90.86       86.33     12.06 o 
  -4   5   8      349.89      346.66     26.01 o 
  -3   5   8      248.24      237.01     14.21 o 
  -2   5   8     1139.62     1293.07     55.50 o 
  -1   5   8       14.10       20.11      5.63 o 
   0   5   8     1001.07      981.80     58.72 o 
   1   5   8        0.94       -6.70      6.43 o 
   2   5   8      438.11      431.11     28.42 o 
   3   5   8       33.64       26.01      7.51 o 
   4   5   8       67.04       63.00     10.19 o 
  -5   6   8        5.44       15.28      9.38 o 
  -4   6   8      176.66      187.67     17.43 o 
  -3   6   8        0.73        1.07      5.90 o 
  -2   6   8      519.41      630.58     32.44 o 
  -1   6   8        5.47       -1.07      7.24 o 
   0   6   8      312.56      297.06     21.72 o 
   1   6   8        3.80        1.88      7.51 o 
   2   6   8       60.43       43.43      8.58 o 
   3   6   8       39.03       37.80      8.31 o 
   4   6   8        5.76        9.12      8.04 o 
  -4   7   8       29.03       26.27     10.19 o 
  -3   7   8       42.47       49.60      8.04 o 
  -2   7   8       86.54      105.90      9.65 o 
  -1   7   8        2.05        1.88      8.58 o 
   0   7   8       52.17       55.23     10.19 o 
   1   7   8        1.31       -4.83      7.24 o 
   2   7   8       58.76       68.37     10.72 o 
   3   7   8        4.77        8.58      7.78 o 
  -3   8   8      163.43      170.25     12.87 o 
  -2   8   8       56.43       47.19     12.06 o 
  -1   8   8       90.85       95.18     13.67 o 
   0   8   8      268.30      225.75     19.30 o 
   1   8   8       31.60       25.47      9.12 o 
   2 -14   9      172.28      164.89     16.62 o 
  -2 -13   9      308.24      312.08     21.72 o 
  -1 -13   9      170.33      172.93     15.01 o 
   1 -13   9      617.94      679.11     42.90 o 
   2 -13   9        0.13       -6.17      7.78 o 
   3 -13   9     1120.84     1081.27     65.42 o 
   4 -13   9        4.84       -7.51      7.51 o 
  -4 -12   9      124.20      143.17     14.48 o 
  -3 -12   9        6.81        0.27      8.04 o 
  -2 -12   9      100.13       93.84     11.53 o 
  -1 -12   9      619.74      590.37     35.12 o 
   0 -12   9       54.40       48.80      8.85 o 
   1 -12   9     1650.48     1933.58    112.07 o 
   2 -12   9      138.77      162.47     15.01 o 
   3 -12   9      476.42      453.10     30.56 o 
   4 -12   9       14.08        9.65      8.31 o 
   5 -12   9      236.14      233.79     19.84 o 
  -4 -11   9       16.91        5.09      9.12 o 
  -3 -11   9      298.04      268.64     19.57 o 
  -2 -11   9      288.32      242.90     18.50 o 
  -1 -11   9      601.57      567.85     33.51 o 
   0 -11   9      206.53      183.92     13.94 o 
   1 -11   9      476.00      482.32     21.18 o 
   2 -11   9      146.35      140.49     13.14 o 
   3 -11   9      408.24      400.55     26.81 o 
   4 -11   9       54.40       51.74      9.65 o 
   5 -11   9        0.45       -1.07      6.97 o 
  -5 -10   9       18.43       30.03     10.19 o 
  -4 -10   9      165.57      152.02     14.48 o 
  -3 -10   9       81.96       63.54      9.92 o 
  -2 -10   9      384.36      387.41     24.40 o 
  -1 -10   9        5.58        8.85      5.90 o 
   0 -10   9      575.23      571.87     33.25 o 
   1 -10   9        8.51        8.85      4.02 o 
   2 -10   9      290.45      271.32     13.14 o 
   3 -10   9      146.44      141.83     12.60 o 
   4 -10   9        2.35        3.75      6.17 o 
   5 -10   9      145.98      150.14     14.21 o 
   6 -10   9        6.57        6.17      7.24 o 
  -6  -9   9       97.41      105.10     13.41 o 
  -5  -9   9       17.47        9.38      7.78 o 
  -4  -9   9      225.10      245.58     18.23 o 
  -3  -9   9       31.84       39.68      8.04 o 
  -2  -9   9      658.48      686.62     39.41 o 
  -1  -9   9       89.04       85.79      8.85 o 
   0  -9   9      932.30     1007.27     40.22 o 
   1  -9   9      236.21      235.93     11.53 o 
   2  -9   9        2.91        0.54      3.75 o 
   3  -9   9      751.12      788.50     32.17 o 
   4  -9   9        1.97       -5.23      3.49 o 
   5  -9   9      962.95      913.70     55.23 o 
   6  -9   9       67.20       64.35      9.92 o 
  -6  -8   9      281.81      264.62     20.91 o 
  -5  -8   9        6.18       -2.68      7.51 o 
  -4  -8   9      813.63      785.55     44.51 o 
  -3  -8   9       97.17       81.50      9.65 o 
  -2  -8   9      884.65      905.12     50.14 o 
  -1  -8   9      101.57      100.00      9.38 o 
   0  -8   9       13.80       17.16      3.49 o 
   1  -8   9     1865.16     1858.51     72.12 o 
   2  -8   9       35.71       37.53      4.56 o 
   3  -8   9     1849.73     1850.73     71.85 o 
   4  -8   9        1.92        0.27      4.02 o 
   5  -8   9      701.17      741.31     30.83 o 
   6  -8   9        6.33        5.63      6.97 o 
   7  -8   9      302.43      319.05     23.33 o 
  -6  -7   9      467.43      435.40     27.88 o 
  -5  -7   9       42.39       46.92      8.85 o 
  -4  -7   9      753.13      724.42     41.29 o 
  -3  -7   9        7.37       -3.49      5.36 o 
  -2  -7   9      142.12      134.59     11.26 o 
  -1  -7   9     1707.49     1835.99     97.32 o 
   0  -7   9      151.62      130.30      7.24 o 
   1  -7   9     4480.76     4758.88    182.31 o 
   2  -7   9        4.08        0.27      3.22 o 
   3  -7   9     2861.59     2952.38    113.68 o 
   4  -7   9        4.08        8.58      4.29 o 
   5  -7   9      729.43      722.28     30.03 o 
   6  -7   9       35.65       45.31      8.85 o 
   7  -7   9        1.19       -4.83      7.51 o 
  -7  -6   9       30.97       47.45     10.99 o 
  -6  -6   9      196.99      167.30     15.01 o 
  -5  -6   9       67.98       92.23     10.72 o 
  -4  -6   9       94.69       80.16      9.12 o 
  -3  -6   9     1047.19      998.43     54.43 o 
  -2  -6   9       29.55       17.69      5.63 o 
  -1  -6   9     2156.62     2185.06    115.02 o 
   0  -6   9      108.03      118.50      6.70 o 
   1  -6   9     2459.08     2546.20     98.13 o 
   2  -6   9       84.48       84.45      5.90 o 
   3  -6   9     1661.48     1660.91     64.88 o 
   4  -6   9       15.31       25.20      4.56 o 
   5  -6   9       21.21       14.48      4.29 o 
   6  -6   9      227.95      224.94     17.69 o 
   7  -6   9       31.02       27.08      8.58 o 
  -7  -5   9        0.04        8.31      7.78 o 
  -6  -5   9        1.28        2.41      7.24 o 
  -5  -5   9      166.02      149.87     12.87 o 
  -4  -5   9       31.78       42.63      7.24 o 
  -3  -5   9      739.00      733.27     40.48 o 
  -2  -5   9      455.13      464.63     26.81 o 
  -1  -5   9      302.22      282.85     17.43 o 
   0  -5   9      713.87      731.12     29.22 o 
   1  -5   9      369.22      375.88     16.09 o 
   2  -5   9      493.24      500.02     20.91 o 
   3  -5   9       51.10       56.30      5.09 o 
   4  -5   9       31.30       16.62      4.56 o 
   5  -5   9      156.55      175.34     14.75 o 
   6  -5   9       20.72       13.94      8.31 o 
   7  -5   9      107.30      106.97     12.06 o 
  -7  -4   9       13.16       10.46      7.78 o 
  -6  -4   9      107.78      116.63     10.99 o 
  -5  -4   9        8.74       18.50      6.43 o 
  -4  -4   9      776.14      823.62     45.31 o 
  -3  -4   9       14.73        7.78      4.83 o 
  -2  -4   9     1687.84     1696.04     68.64 o 
  -1  -4   9       93.86       86.33      5.36 o 
   0  -4   9     1688.42     1662.52     64.08 o 
   1  -4   9     1084.52     1136.23     44.51 o 
   2  -4   9       47.26       61.93      5.09 o 
   3  -4   9      553.32      551.49     23.06 o 
   4  -4   9       34.14       32.17      5.09 o 
   5  -4   9      265.82      230.30     17.16 o 
   6  -4   9        5.18        1.88      7.51 o 
   7  -4   9      287.25      255.77     20.11 o 
  -7  -3   9       14.74       12.33      9.12 o 
  -6  -3   9      360.65      366.50     17.43 o 
  -5  -3   9       39.21       41.02      5.36 o 
  -4  -3   9     1167.65     1211.57     49.60 o 
  -3  -3   9        7.77       10.72      3.49 o 
  -2  -3   9     1312.89     1320.42     53.89 o 
  -1  -3   9     1384.49     1406.48     46.38 o 
   0  -3   9      860.13      821.48     32.44 o 
   1  -3   9     2960.12     2972.22    113.94 o 
   2  -3   9      466.81      448.54     18.77 o 
   3  -3   9     3150.96     3306.55    127.35 o 
   4  -3   9      251.44      220.92     11.26 o 
   5  -3   9     1095.89     1132.48     66.49 o 
   6  -3   9       85.19      101.61     11.53 o 
   7  -3   9      102.21       94.91     11.80 o 
  -7  -2   9        2.49       -6.43      8.85 o 
  -6  -2   9      517.11      506.72     22.25 o 
  -5  -2   9       17.90        7.78      4.29 o 
  -4  -2   9     1111.37     1041.32     42.90 o 
  -3  -2   9      681.92      655.52     27.61 o 
  -2  -2   9      694.84      643.72     27.08 o 
  -1  -2   9     2213.33     2311.61     75.61 o 
   0  -2   9       51.31       52.55      3.22 o 
   1  -2   9     3920.65     3983.25    152.55 o 
   2  -2   9       60.61       43.70      4.56 o 
   3  -2   9     5683.52     5667.75    217.17 o 
   4  -2   9      139.16      130.84     11.53 o 
   5  -2   9     1621.50     1591.74     92.23 o 
   6  -2   9       28.13       19.57      8.31 o 
   7  -2   9       43.80       35.66      9.38 o 
  -7  -1   9       13.86       21.45      9.65 o 
  -6  -1   9      393.45      415.83     30.83 o 
  -5  -1   9      233.53      219.31     11.53 o 
  -4  -1   9      125.59      137.54      8.04 o 
  -3  -1   9      387.66      339.69     15.55 o 
  -2  -1   9        1.19        5.36      2.95 o 
  -1  -1   9     1902.73     2026.61     66.49 o 
   0  -1   9       47.79       52.82      3.49 o 
   1  -1   9     3325.45     3484.84    133.78 o 
   2  -1   9      379.39      384.73     16.62 o 
   3  -1   9      651.50      598.41     24.93 o 
   4  -1   9       24.51       33.51      7.24 o 
   5  -1   9      247.39      212.07     16.62 o 
   6  -1   9      464.43      517.18     33.25 o 
  -7   0   9        9.11        5.36      9.92 o 
  -6   0   9        3.06        2.68      8.31 o 
  -5   0   9      107.66      107.78     12.60 o 
  -4   0   9       58.19       47.45      4.83 o 
  -3   0   9      527.60      513.96     21.98 o 
  -2   0   9      530.42      514.23     21.72 o 
  -1   0   9      583.52      571.60     19.84 o 
   0   0   9      434.97      421.73     15.01 o 
   1   0   9      144.37      150.14      8.04 o 
   2   0   9       10.86        4.83      3.49 o 
   3   0   9       74.31       78.02      8.85 o 
   4   0   9       26.38       25.74      6.97 o 
   5   0   9       47.88       42.36      8.58 o 
   6   0   9       11.30       14.75      8.31 o 
  -7   1   9       15.84       -0.54      9.65 o 
  -6   1   9       22.93       25.20      9.12 o 
  -5   1   9      111.58      101.88     12.87 o 
  -4   1   9      422.85      444.25     31.10 o 
  -3   1   9      290.93      289.82     21.72 o 
  -2   1   9      521.03      492.78     17.43 o 
  -1   1   9       99.36       99.20      5.09 o 
   0   1   9      204.14      201.35      8.31 o 
   1   1   9       19.52       18.77      3.75 o 
   2   1   9        4.34        1.07      5.09 o 
   3   1   9      473.05      511.81     31.90 o 
   4   1   9        0.34       -9.25      6.17 o 
   5   1   9      305.86      309.39     22.25 o 
   6   1   9       21.46       32.44      9.65 o 
  -7   2   9        1.07        4.83      9.65 o 
  -6   2   9       99.18      127.08     15.28 o 
  -5   2   9       67.04       71.05     11.53 o 
  -4   2   9      129.41      143.97     14.21 o 
  -3   2   9       10.12       11.53      6.70 o 
  -2   2   9      301.27      279.37     14.48 o 
  -1   2   9      124.88      127.35      6.17 o 
   0   2   9      198.12      171.86      7.78 o 
   1   2   9     1461.24     1452.86     83.92 o 
   2   2   9      187.92      174.80     13.67 o 
   3   2   9     1898.74     1919.90    110.19 o 
   4   2   9        2.30        1.34      7.51 o 
   5   2   9      936.46      996.01     59.52 o 
  -6   3   9      328.12      342.37     27.61 o 
  -5   3   9       68.89       73.19     11.53 o 
  -4   3   9      410.45      415.30     30.03 o 
  -3   3   9      309.69      287.68     21.72 o 
  -2   3   9      292.14      297.60     15.28 o 
  -1   3   9     1759.72     1768.16     75.34 o 
   0   3   9      165.07      176.41     10.72 o 
   1   3   9     2114.40     2070.31    118.50 o 
   2   3   9       11.33       16.09      6.43 o 
   3   3   9     1746.53     1761.19    101.88 o 
   4   3   9       28.32       24.13      8.04 o 
   5   3   9      580.26      588.49     37.53 o 
  -6   4   9      279.70      287.68     24.67 o 
  -5   4   9      183.43      197.59     18.23 o 
  -4   4   9      321.25      302.96     23.86 o 
  -3   4   9      660.94      680.45     45.58 o 
  -2   4   9       94.28       93.03      8.04 o 
  -1   4   9     1103.48     1081.27     47.19 o 
   0   4   9        9.27       -5.90      6.17 o 
   1   4   9     1199.49     1193.34     69.98 o 
   2   4   9        0.17       -9.25      6.17 o 
   3   4   9      320.24      344.78     24.13 o 
   4   4   9       12.65        6.17      7.51 o 
  -5   5   9      113.27      109.92     13.94 o 
  -4   5   9       27.51       35.66     10.19 o 
  -3   5   9      261.45      263.28     21.18 o 
  -2   5   9       74.81       96.25      8.58 o 
  -1   5   9      252.60      232.72     13.67 o 
   0   5   9       13.44        6.97      6.97 o 
   1   5   9      180.80      169.71     14.48 o 
   2   5   9       16.67       15.55      7.24 o 
   3   5   9       15.11       11.53      7.78 o 
   4   5   9       26.96       28.42      9.12 o 
  -4   6   9       42.43       37.80     10.46 o 
  -3   6   9      137.74      139.15     10.72 o 
  -2   6   9        4.45       17.69      6.70 o 
  -1   6   9       98.44      122.52     13.67 o 
   0   6   9       43.63       47.99      9.38 o 
   1   6   9       10.26        8.04      8.04 o 
   2   6   9        0.11        5.63      7.51 o 
   3   6   9       66.30       64.61     10.46 o 
  -3   7   9        2.14       -3.22      6.70 o 
  -2   7   9      177.90      181.24     12.87 o 
  -1   7   9       64.37       69.71     12.06 o 
   0   7   9       49.24       49.33      9.65 o 
   1   7   9      134.45      116.09     13.41 o 
   2 -14  10      495.99      529.78     35.66 o 
  -2 -13  10      111.92      123.86     13.41 o 
  -1 -13  10       26.22       15.28      8.58 o 
   0 -13  10      269.52      270.79     19.30 o 
   2 -13  10      694.47      739.97     46.38 o 
   3 -13  10        9.70        0.80      8.04 o 
  -3 -12  10        7.61        0.80      8.58 o 
  -2 -12  10      209.92      241.56     18.50 o 
  -1 -12  10      143.90      135.39     12.87 o 
   0 -12  10      891.75      835.42     47.19 o 
   1 -12  10      114.27      122.52     11.80 o 
   2 -12  10      395.58      437.55     29.22 o 
   3 -12  10       23.79        1.88      7.51 o 
   4 -12  10      128.12      111.53     12.87 o 
  -4 -11  10       13.34        6.97      8.58 o 
  -3 -11  10      300.72      269.98     20.38 o 
  -2 -11  10      487.04      443.98     27.61 o 
  -1 -11  10      724.30      764.91     43.70 o 
   0 -11  10      338.61      335.94     21.72 o 
   1 -11  10      434.04      465.16     20.64 o 
   2 -11  10       61.65       52.82      6.17 o 
   3 -11  10       98.58       75.87     10.46 o 
   4 -11  10       18.17        8.04      6.97 o 
   5 -11  10       26.44       41.82      9.65 o 
  -5 -10  10      161.89      153.36     15.28 o 
  -4 -10  10       56.64       55.77     10.72 o 
  -3 -10  10      479.09      478.57     29.49 o 
  -2 -10  10        2.24        2.41      6.43 o 
  -1 -10  10      541.88      525.22     31.10 o 
   0 -10  10       27.21       31.37      7.24 o 
   1 -10  10      661.84      668.66     27.88 o 
   2 -10  10      187.91      183.92     10.19 o 
   3 -10  10      157.67      161.40      9.65 o 
   4 -10  10     1437.24     1425.79     83.65 o 
   5 -10  10       29.76       28.15      8.58 o 
   6 -10  10      494.85      473.21     31.64 o 
  -5  -9  10      167.00      183.92     16.35 o 
  -4  -9  10       19.27       20.11      7.78 o 
  -3  -9  10      321.56      312.34     21.45 o 
  -2  -9  10       80.17       63.81      8.58 o 
  -1  -9  10      581.20      538.62     31.37 o 
   0  -9  10      935.25      963.57     53.08 o 
   1  -9  10      100.68      103.22      6.97 o 
   2  -9  10     1412.73     1437.58     56.57 o 
   3  -9  10       39.22       54.43      5.90 o 
   4  -9  10      696.86      673.48     28.15 o 
   5  -9  10       29.08       42.63      8.85 o 
   6  -9  10      515.38      517.18     34.05 o 
  -6  -8  10        0.09       15.55      9.12 o 
  -5  -8  10      230.63      215.02     16.89 o 
  -4  -8  10        4.17        0.54      6.70 o 
  -3  -8  10      670.70      637.02     37.00 o 
  -2  -8  10      857.50      831.13     46.38 o 
  -1  -8  10      352.00      350.41     21.72 o 
   0  -8  10     2903.59     2912.70    153.09 o 
   1  -8  10       26.27       17.16      4.02 o 
   2  -8  10     1766.60     1872.18     73.19 o 
   3  -8  10       38.57       41.82      5.09 o 
   4  -8  10      499.26      536.48     23.06 o 
   5  -8  10        0.85        0.00      4.56 o 
   6  -8  10      187.39      177.75     16.09 o 
  -6  -7  10        6.53       11.26      8.58 o 
  -5  -7  10      482.67      426.29     26.81 o 
  -4  -7  10       83.75       80.70      9.65 o 
  -3  -7  10      126.36      116.63     10.99 o 
  -2  -7  10      986.57      993.60     54.43 o 
  -1  -7  10       20.24       26.81      6.17 o 
   0  -7  10     1654.34     1776.20     69.17 o 
   1  -7  10      126.94      140.76      7.78 o 
   2  -7  10     1792.41     1842.96     71.85 o 
   3  -7  10       33.51       26.81      4.83 o 
   4  -7  10      757.24      762.76     31.64 o 
   5  -7  10        1.42        6.43      4.56 o 
   6  -7  10        2.40       -7.24      6.97 o 
  -6  -6  10        0.10        6.17      8.04 o 
  -5  -6  10        7.98        5.90      6.97 o 
  -4  -6  10      108.39      108.05     10.72 o 
  -3  -6  10      319.13      323.87     20.38 o 
  -2  -6  10      305.70      284.73     17.96 o 
  -1  -6  10     1005.61      985.02     53.62 o 
   0  -6  10      640.02      635.14     25.74 o 
   1  -6  10      788.34      808.61     32.44 o 
   2  -6  10      297.28      360.87     16.09 o 
   3  -6  10      180.05      191.16     10.19 o 
   4  -6  10      118.48      124.94      8.31 o 
   5  -6  10      110.34      110.46      8.04 o 
   6  -6  10      261.10      274.81     20.64 o 
  -6  -5  10        0.27        3.22      6.70 o 
  -5  -5  10      385.30      367.30     23.06 o 
  -4  -5  10        8.50        8.31      6.17 o 
  -3  -5  10     1116.60     1068.13     57.91 o 
  -2  -5  10       45.06       31.10      5.63 o 
  -1  -5  10     1572.95     1550.99     82.31 o 
   0  -5  10      224.98      214.48     10.19 o 
   1  -5  10      516.15      499.48     20.91 o 
   2  -5  10      270.18      275.88     12.87 o 
   3  -5  10        3.86       -1.61      3.49 o 
   4  -5  10      942.90      952.58     38.88 o 
   5  -5  10       35.49       35.39      8.85 o 
   6  -5  10      452.90      461.95     30.56 o 
  -7  -4  10      143.12      165.69     10.99 o 
  -6  -4  10        0.71       -5.36      4.83 o 
  -5  -4  10      553.91      569.99     32.98 o 
  -4  -4  10       23.92       30.30      4.83 o 
  -3  -4  10      904.42      889.31     37.00 o 
  -2  -4  10      320.90      326.28     14.75 o 
  -1  -4  10     1792.61     1756.36     92.76 o 
   0  -4  10     1534.30     1557.69     60.32 o 
   1  -4  10      286.36      281.24     12.87 o 
   2  -4  10      237.80      227.09     11.26 o 
   3  -4  10       13.40        5.90      3.75 o 
   4  -4  10      161.01      178.83     10.19 o 
   5  -4  10        1.63       -3.49      6.43 o 
   6  -4  10      514.26      494.39     31.90 o 
  -7  -3  10       91.07       97.86     13.67 o 
  -6  -3  10       16.91       24.67      5.63 o 
  -5  -3  10      579.71      626.56     27.08 o 
  -4  -3  10       15.86       16.35      4.56 o 
  -3  -3  10      952.91      966.52     39.95 o 
  -2  -3  10      250.39      251.22     12.06 o 
  -1  -3  10       33.58       32.98      4.02 o 
   0  -3  10     3089.30     3198.23    122.79 o 
   1  -3  10      958.95      888.23     35.39 o 
   2  -3  10     4367.53     4293.18    164.62 o 
   3  -3  10      362.40      364.89     16.35 o 
   4  -3  10     1197.15     1197.09     47.72 o 
   5  -3  10        3.90        3.22      7.24 o 
   6  -3  10       97.63      114.75     12.33 o 
  -7  -2  10      165.63      162.47     17.16 o 
  -6  -2  10        1.40        6.17      9.12 o 
  -5  -2  10      213.74      209.66     10.99 o 
  -4  -2  10       85.49       84.19      6.43 o 
  -3  -2  10       64.21       63.27      5.09 o 
  -2  -2  10     1252.71     1233.02     50.40 o 
  -1  -2  10      139.12      141.02      7.78 o 
   0  -2  10     2269.23     2289.09     88.21 o 
   1  -2  10      294.03      297.87     13.41 o 
   2  -2  10     4928.41     5231.28    200.27 o 
   3  -2  10       14.05       15.82      4.29 o 
   4  -2  10     1918.48     1989.08    114.21 o 
   5  -2  10      239.55      263.01     19.30 o 
   6  -2  10       35.78       29.49      8.58 o 
  -7  -1  10       40.06       35.66     11.26 o 
  -6  -1  10        1.21        6.97      8.85 o 
  -5  -1  10        0.17       -7.24      6.97 o 
  -4  -1  10      169.98      148.26      8.58 o 
  -3  -1  10       54.35       44.24      4.83 o 
  -2  -1  10     1046.13     1049.90     43.17 o 
  -1  -1  10      706.65      733.54     24.93 o 
   0  -1  10     2044.16     2045.38     79.09 o 
   1  -1  10      422.00      385.54     16.62 o 
   2  -1  10      339.67      309.39     14.21 o 
   3  -1  10       40.30       40.48      5.36 o 
   4  -1  10        9.64        9.65      6.97 o 
   5  -1  10       14.12        9.92      8.04 o 
   6  -1  10       44.53       53.08      9.92 o 
  -6   0  10       23.49       18.77      9.92 o 
  -5   0  10       73.30       84.72     11.80 o 
  -4   0  10      109.38       99.20     11.26 o 
  -3   0  10      650.40      678.84     28.69 o 
  -2   0  10      156.69      141.56      8.04 o 
  -1   0  10      857.26      850.70     28.69 o 
   0   0  10        1.06       -2.68      2.68 o 
   1   0  10      256.04      237.54     11.26 o 
   2   0  10      194.80      176.95      9.38 o 
   3   0  10        9.27        9.92      6.17 o 
   4   0  10      410.42      445.59     28.96 o 
   5   0  10        4.53       -1.61      7.51 o 
   6   0  10      138.75      177.22     16.09 o 
  -6   1  10       51.15       46.92     11.80 o 
  -5   1  10      258.98      295.45     23.33 o 
  -4   1  10       31.70       31.90      8.31 o 
  -3   1  10      589.38      584.47     39.14 o 
  -2   1  10      129.72      137.54      8.04 o 
  -1   1  10      672.52      682.87     23.59 o 
   0   1  10     1010.70      997.09     33.78 o 
   1   1  10      504.39      454.71     19.30 o 
   2   1  10     1021.00     1050.17     61.66 o 
   3   1  10       64.30       69.44      9.38 o 
   4   1  10      425.18      469.72     30.30 o 
   5   1  10       13.86       21.45      8.31 o 
  -6   2  10        0.37       -4.56      9.38 o 
  -5   2  10      314.94      351.75     27.08 o 
  -4   2  10       73.27       76.68     11.26 o 
  -3   2  10      508.99      458.46     31.90 o 
  -2   2  10      416.44      365.16     26.01 o 
  -1   2  10      368.62      394.12     14.48 o 
   0   2  10     1208.47     1177.79     39.68 o 
   1   2  10      111.13       99.20      9.92 o 
   2   2  10     1591.14     1622.84     93.84 o 
   3   2  10       35.63       20.91      7.51 o 
   4   2  10     1176.31     1156.61     68.37 o 
   5   2  10       46.38       41.56      9.38 o 
  -5   3  10      128.33      115.82     14.48 o 
  -4   3  10      142.47      129.76     13.67 o 
  -3   3  10      162.25      133.78     13.67 o 
  -2   3  10      628.09      614.23     28.15 o 
  -1   3  10        0.61        1.61      4.83 o 
   0   3  10      855.79      834.08     49.87 o 
   1   3  10       82.65       51.21      8.31 o 
   2   3  10     1394.47     1438.92     83.65 o 
   3   3  10        2.57       -3.49      6.70 o 
   4   3  10      451.18      447.74     30.03 o 
  -5   4  10       13.06       10.19      9.65 o 
  -4   4  10       48.27       37.27     10.19 o 
  -3   4  10      124.26      126.81     13.67 o 
  -2   4  10      261.14      273.47     15.01 o 
  -1   4  10       57.10       54.16      6.70 o 
   0   4  10      904.60      916.39     54.96 o 
   1   4  10       24.01        6.97      7.51 o 
   2   4  10      121.16      129.50     12.60 o 
   3   4  10        7.49        9.65      7.51 o 
  -4   5  10      115.22      108.58     13.67 o 
  -3   5  10       17.93       15.82      8.85 o 
  -2   5  10      157.70      184.99     12.06 o 
  -1   5  10      108.99       99.74      8.58 o 
   0   5  10        1.89        7.24      7.24 o 
   1   5  10       11.28       10.72      7.51 o 
   2   5  10        0.15       -5.63      7.24 o 
  -3   6  10      130.13      140.49     15.82 o 
  -2   6  10       16.04       18.23      6.43 o 
  -1   6  10       59.25       51.21      9.92 o 
   0   6  10       31.04       38.34      9.38 o 
   1   6  10        2.81        1.34      8.31 o 
  -2 -13  11        1.38       -4.83      8.31 o 
  -1 -13  11      332.97      338.62     22.79 o 
   0 -13  11       48.85       44.51      9.65 o 
   2 -13  11      143.63      165.69     15.28 o 
   3 -13  11      242.66      280.17     21.72 o 
  -3 -12  11       78.98       64.08     11.53 o 
  -2 -12  11      138.37      134.05     13.67 o 
  -1 -12  11      254.51      262.48     19.30 o 
   0 -12  11      512.86      510.47     31.10 o 
   1 -12  11       95.71       91.69     10.99 o 
   2 -12  11       79.62       74.00     10.19 o 
   3 -12  11       53.90       56.30      9.92 o 
   4 -12  11       37.01       24.93      8.58 o 
  -4 -11  11      253.96      264.62     20.64 o 
  -3 -11  11       96.34       92.23     11.53 o 
  -2 -11  11      756.09      723.62     42.09 o 
  -1 -11  11       17.93       16.35      7.78 o 
   0 -11  11      638.49      626.56     36.73 o 
   1 -11  11       51.97       54.16      8.58 o 
   2 -11  11      765.98      727.37     30.56 o 
   3 -11  11      479.66      445.59     29.49 o 
   4 -11  11        7.56       11.26      7.51 o 
   5 -11  11      471.79      427.90     29.76 o 
  -4 -10  11      636.54      668.12     39.68 o 
  -3 -10  11        4.42        6.70      7.51 o 
  -2 -10  11      742.96      742.92     42.63 o 
  -1 -10  11       10.00        4.56      6.17 o 
   0 -10  11      663.93      655.25     37.80 o 
   1 -10  11      452.17      503.50     30.30 o 
   2 -10  11       50.02       50.67      6.43 o 
   3 -10  11     1341.52     1380.74     55.23 o 
   4 -10  11        4.16       -9.92      6.97 o 
   5 -10  11      862.41      846.41     52.28 o 
  -5  -9  11        8.04        6.43      8.85 o 
  -4  -9  11      295.17      299.74     21.45 o 
  -3  -9  11      126.33      125.47     12.60 o 
  -2  -9  11      654.45      603.24     35.12 o 
  -1  -9  11      351.34      325.75     21.18 o 
   0  -9  11        5.36        6.97      5.63 o 
   1  -9  11      726.09      805.39     32.98 o 
   2  -9  11      143.42      152.02      9.12 o 
   3  -9  11      698.94      789.30     32.71 o 
   4  -9  11        0.50        0.80      4.83 o 
   5  -9  11      487.56      490.37     32.44 o 
  -5  -8  11       10.81       10.99      8.58 o 
  -4  -8  11       77.90       89.01     10.99 o 
  -3  -8  11      164.15      138.07     12.33 o 
  -2  -8  11       21.26       23.86      7.24 o 
  -1  -8  11      968.02      934.08     51.48 o 
   0  -8  11       16.20        8.85      5.90 o 
   1  -8  11      920.96     1031.67     41.29 o 
   2  -8  11        8.93        3.22      4.02 o 
   3  -8  11      595.91      645.87     27.08 o 
   4  -8  11        3.27        2.14      4.83 o 
   5  -8  11      219.79      201.35     11.53 o 
   6  -8  11       16.47       15.28      8.04 o 
  -6  -7  11       40.17       45.58      9.38 o 
  -5  -7  11        1.33        7.24      7.78 o 
  -4  -7  11       34.82       33.25      7.78 o 
  -3  -7  11      203.88      203.49     15.01 o 
  -2  -7  11      333.05      324.68     20.38 o 
  -1  -7  11      599.45      563.02     32.44 o 
   0  -7  11      277.97      237.81     16.09 o 
   1  -7  11      813.63      791.45     32.17 o 
   2  -7  11      171.25      180.44      9.92 o 
   3  -7  11      126.13      141.29      8.58 o 
   4  -7  11       34.38       33.25      5.63 o 
   5  -7  11       56.55       61.40      6.70 o 
   6  -7  11       19.75       15.82      8.04 o 
  -6  -6  11       48.34       42.90      9.65 o 
  -5  -6  11        0.56       -1.34      6.70 o 
  -4  -6  11      220.24      217.70     16.09 o 
  -3  -6  11      209.24      193.04     13.94 o 
  -2  -6  11      253.89      253.90     17.16 o 
  -1  -6  11      806.45      834.08     46.11 o 
   0  -6  11     1211.52     1185.30     64.08 o 
   1  -6  11        0.84       -1.07      3.75 o 
   2  -6  11     1034.79     1004.59     40.48 o 
   3  -6  11      719.59      777.51     31.90 o 
   4  -6  11        1.26        0.80      4.56 o 
   5  -6  11     1066.92     1108.35     45.04 o 
   6  -6  11        7.25        2.41      7.78 o 
  -6  -5  11       88.45       88.21     10.19 o 
  -5  -5  11       46.41       62.20      8.85 o 
  -4  -5  11      810.13      770.80     32.98 o 
  -3  -5  11        1.43        7.24      4.02 o 
  -2  -5  11     1965.24     1957.44    103.76 o 
  -1  -5  11       58.97       50.40      6.97 o 
   0  -5  11      231.42      267.57     17.16 o 
   1  -5  11       70.39       64.61      5.36 o 
   2  -5  11       71.97       67.56      5.63 o 
   3  -5  11     1545.83     1601.66     63.00 o 
   4  -5  11       36.70       25.74      5.09 o 
   5  -5  11     1028.23     1069.47     63.54 o 
   6  -5  11        0.60       -3.22      7.24 o 
  -6  -4  11      163.67      178.02     11.26 o 
  -5  -4  11        0.04        4.02      4.83 o 
  -4  -4  11      595.81      593.85     26.01 o 
  -3  -4  11       41.29       33.25      4.56 o 
  -2  -4  11     1426.30     1419.62     75.87 o 
  -1  -4  11     1476.56     1431.42     76.41 o 
   0  -4  11      706.54      652.84     26.54 o 
   1  -4  11     2677.32     2746.47    105.90 o 
   2  -4  11       34.49       39.68      4.83 o 
   3  -4  11      228.81      220.38     11.53 o 
   4  -4  11        5.09        7.51      4.56 o 
   5  -4  11      497.19      502.97     32.17 o 
   6  -4  11       35.99       46.11      9.92 o 
  -6  -3  11      225.49      209.12     19.04 o 
  -5  -3  11       32.76       27.88      5.36 o 
  -4  -3  11      187.67      181.78     10.19 o 
  -3  -3  11      433.56      442.91     19.84 o 
  -2  -3  11       72.07       63.27      5.36 o 
  -1  -3  11     1206.93     1098.16     59.25 o 
   0  -3  11      752.98      806.19     32.44 o 
   1  -3  11     1227.03     1230.07     48.53 o 
   2  -3  11      355.98      353.63     15.82 o 
   3  -3  11     1528.75     1536.51     60.59 o 
   4  -3  11        4.43        5.63      4.56 o 
   5  -3  11      112.99      117.97     12.33 o 
   6  -3  11       34.04       25.47      8.85 o 
  -6  -2  11       60.12       42.90     11.26 o 
  -5  -2  11       18.24        9.92      8.31 o 
  -4  -2  11       25.14       22.79      4.56 o 
  -3  -2  11      461.97      467.58     20.64 o 
  -2  -2  11       93.86       89.82      6.17 o 
  -1  -2  11      691.93      693.05     38.34 o 
   0  -2  11      601.69      551.76     22.79 o 
   1  -2  11     1190.26     1144.01     45.31 o 
   2  -2  11      132.26      116.09      7.24 o 
   3  -2  11      181.44      190.36     10.19 o 
   4  -2  11        4.47       10.19      7.51 o 
   5  -2  11       17.68       13.41      8.04 o 
   6  -2  11        8.62        4.02      8.31 o 
  -6  -1  11        8.63       14.21      9.12 o 
  -5  -1  11       10.79       16.09      8.31 o 
  -4  -1  11      249.82      243.17     19.57 o 
  -3  -1  11       55.04       51.74      5.36 o 
  -2  -1  11      949.11      976.98     40.48 o 
  -1  -1  11      672.51      652.03     36.46 o 
   0  -1  11     1681.53     1721.24     67.03 o 
   1  -1  11      171.65      178.02      9.65 o 
   2  -1  11      353.90      342.91     15.55 o 
   3  -1  11       87.46      116.63     11.53 o 
   4  -1  11        8.59       10.99      7.51 o 
   5  -1  11      243.49      273.74     20.38 o 
  -6   0  11       89.54      101.34     13.67 o 
  -5   0  11       10.54       19.30      9.65 o 
  -4   0  11      693.99      646.40     43.43 o 
  -3   0  11       24.68       37.80      7.78 o 
  -2   0  11     1283.30     1270.28     52.01 o 
  -1   0  11       87.22       84.72      6.17 o 
   0   0  11      301.22      298.94     13.67 o 
   1   0  11      270.60      273.74     12.87 o 
   2   0  11       27.79       38.88      5.36 o 
   3   0  11      240.17      216.63     16.62 o 
   4   0  11        8.83        3.22      8.04 o 
   5   0  11      312.05      371.33     26.01 o 
  -6   1  11      174.11      192.50     19.30 o 
  -5   1  11        6.04        2.95      9.38 o 
  -4   1  11      265.41      278.03     22.25 o 
  -3   1  11       43.16       41.82      8.85 o 
  -2   1  11      255.02      251.22     19.84 o 
  -1   1  11      622.77      591.44     20.91 o 
   0   1  11      279.42      263.28     12.60 o 
   1   1  11     1071.77      983.41     39.41 o 
   2   1  11       63.69       60.06      8.58 o 
   3   1  11      882.65      992.53     59.25 o 
   4   1  11       31.58       37.27      9.65 o 
  -5   2  11       43.03       54.43     11.53 o 
  -4   2  11      148.46      156.84     15.55 o 
  -3   2  11      176.11      152.82     14.48 o 
  -2   2  11       34.22       39.14      8.58 o 
  -1   2  11      380.97      422.53     20.38 o 
   0   2  11       45.99       47.19      5.09 o 
   1   2  11     1365.95     1308.89     76.41 o 
   2   2  11      165.52      172.12     14.75 o 
   3   2  11     1162.32     1245.08     73.46 o 
   4   2  11       22.89       28.42      9.65 o 
  -5   3  11        6.59       -1.34      8.58 o 
  -4   3  11        5.38       -2.41      8.58 o 
  -3   3  11      246.41      261.94     21.45 o 
  -2   3  11        9.53       13.67      8.04 o 
  -1   3  11      802.03      835.95     37.27 o 
   0   3  11       35.36       42.63      8.04 o 
   1   3  11      459.55      477.23     31.10 o 
   2   3  11       80.32       72.39      9.92 o 
   3   3  11       88.71      104.29     12.06 o 
  -4   4  11        4.34        2.14      8.58 o 
  -3   4  11      198.73      214.22     18.77 o 
  -2   4  11      138.70      126.28     14.48 o 
  -1   4  11      183.64      185.53     12.06 o 
   0   4  11      241.54      265.42     20.38 o 
   1   4  11       27.91       21.18      8.31 o 
   2   4  11        9.32        0.27      7.51 o 
  -3   5  11       12.89        7.51      9.65 o 
  -2   5  11      111.97      113.14     13.94 o 
  -1   5  11        4.42       15.01      8.58 o 
   0   5  11       18.79       22.25      9.12 o 
   1   5  11       36.12       30.56      8.85 o 
  -1 -13  12      206.15      198.40     16.89 o 
   0 -13  12      261.00      247.19     19.04 o 
   1 -13  12      169.86      157.65     14.48 o 
  -2 -12  12       41.98       51.74     10.46 o 
  -1 -12  12      635.30      585.54     35.12 o 
   0 -12  12        8.96        2.68      7.24 o 
   1 -12  12      413.82      389.83     25.74 o 
   2 -12  12       14.94       24.67      8.04 o 
   3 -12  12      151.47      135.13     13.94 o 
  -3 -11  12      405.42      391.70     25.74 o 
  -2 -11  12       40.27       50.14     10.19 o 
  -1 -11  12      501.61      443.98     27.88 o 
   0 -11  12      160.41      144.51     13.41 o 
   1 -11  12      524.04      460.07     28.69 o 
   2 -11  12      473.93      474.28     21.18 o 
   3 -11  12       48.05       44.77      6.17 o 
   4 -11  12      708.01      709.94     44.77 o 
  -4 -10  12        7.74       10.19      9.38 o 
  -3 -10  12      356.73      330.57     23.06 o 
  -2 -10  12        1.07       -2.68      6.70 o 
  -1 -10  12      212.24      189.82     15.28 o 
   0 -10  12       78.34       97.86     10.46 o 
   1 -10  12        2.76       -6.17      6.43 o 
   2 -10  12     1467.63     1556.09     61.66 o 
   3 -10  12       25.81       30.30      5.36 o 
   4 -10  12     1046.62     1044.27     42.90 o 
  -4  -9  12       14.11       15.55      7.51 o 
  -3  -9  12      180.59      163.81     14.48 o 
  -2  -9  12      190.63      200.54     15.82 o 
  -1  -9  12        0.25        1.88      6.17 o 
   0  -9  12      997.74     1009.69     55.77 o 
   1  -9  12       51.41       49.33      8.31 o 
   2  -9  12      756.76      810.48     33.51 o 
   3  -9  12        3.46       -4.02      4.29 o 
   4  -9  12      613.99      680.72     29.22 o 
   5  -9  12        0.12       -2.14      5.09 o 
  -5  -8  12       15.39       10.19      8.85 o 
  -4  -8  12       38.14       25.74      8.31 o 
  -3  -8  12       25.92       26.27      7.24 o 
  -2  -8  12      581.09      553.10     32.44 o 
  -1  -8  12       47.78       48.53      7.78 o 
   0  -8  12      694.41      696.81     39.68 o 
   1  -8  12       55.69       61.13      8.85 o 
   2  -8  12      143.78      166.23      9.65 o 
   3  -8  12      109.25      115.29      8.31 o 
   4  -8  12        1.54        5.90      4.83 o 
   5  -8  12        0.12       -3.49      5.36 o 
  -5  -7  12        7.98       -3.75      6.70 o 
  -4  -7  12      368.56      334.86     21.98 o 
  -3  -7  12       63.25       82.04      9.65 o 
  -2  -7  12      123.92      121.18     10.99 o 
  -1  -7  12      788.07      793.32     44.24 o 
   0  -7  12       49.81       37.27      7.51 o 
   1  -7  12     1178.00     1228.73     48.80 o 
   2  -7  12       31.37       36.19      5.36 o 
   3  -7  12      250.21      239.69     12.60 o 
   4  -7  12      257.53      291.43     14.75 o 
   5  -7  12        1.96       -7.64      5.09 o 
  -5  -6  12      326.02      322.53     21.72 o 
  -4  -6  12        0.33        6.70      5.09 o 
  -3  -6  12      860.93      788.50     44.24 o 
  -2  -6  12      137.78      116.09     10.72 o 
  -1  -6  12      545.11      480.18     28.15 o 
   0  -6  12       14.39       16.89      6.70 o 
   1  -6  12      476.62      463.29     19.84 o 
   2  -6  12      979.57      962.50     38.88 o 
   3  -6  12       82.98       84.99      6.97 o 
   4  -6  12     1300.93     1311.57     52.28 o 
   5  -6  12        0.02       -0.54      5.09 o 
  -6  -5  12        8.17       13.14      5.63 o 
  -5  -5  12      519.16      528.44     24.13 o 
  -4  -5  12       75.32       78.02      6.97 o 
  -3  -5  12     1540.33     1549.11     82.84 o 
  -2  -5  12       51.22       46.11      7.24 o 
  -1  -5  12      593.36      556.32     32.17 o 
   0  -5  12      213.18      200.81     14.21 o 
   1  -5  12      139.64      138.34      8.04 o 
   2  -5  12     1279.01     1281.01     50.67 o 
   3  -5  12       81.01       86.06      7.51 o 
   4  -5  12     1198.10     1272.97     50.94 o 
   5  -5  12       14.27       17.69      8.31 o 
  -6  -4  12        2.72        4.29      5.36 o 
  -5  -4  12      255.75      250.68     13.41 o 
  -4  -4  12       15.95       30.56      5.36 o 
  -3  -4  12      281.53      237.27     16.35 o 
  -2  -4  12     1012.23      976.98     53.35 o 
  -1  -4  12      243.99      253.63     16.89 o 
   0  -4  12     1708.50     1756.09     93.57 o 
   1  -4  12       15.95       24.13      4.29 o 
   2  -4  12      725.16      711.28     29.22 o 
   3  -4  12        0.36       -2.68      4.29 o 
   4  -4  12      859.58      832.47     34.59 o 
   5  -4  12        1.60       -4.02      8.04 o 
  -6  -3  12        1.87       -1.07      9.12 o 
  -5  -3  12       65.80       69.71      6.70 o 
  -4  -3  12       54.33       45.04      5.63 o 
  -3  -3  12        1.73       -1.07      4.02 o 
  -2  -3  12      397.90      406.18     24.13 o 
  -1  -3  12        0.84       -1.88      5.36 o 
   0  -3  12      615.62      601.63     34.05 o 
   1  -3  12       65.87       61.66      5.36 o 
   2  -3  12      335.02      313.15     14.75 o 
   3  -3  12       48.51       35.39      5.36 o 
   4  -3  12        5.28       -4.83      7.78 o 
   5  -3  12        5.42        9.92      8.58 o 
  -6  -2  12        0.12       -6.17      9.12 o 
  -5  -2  12       27.01       18.77      9.38 o 
  -4  -2  12       71.12       74.27      6.43 o 
  -3  -2  12       73.97       71.32      6.17 o 
  -2  -2  12       44.39       33.51      6.70 o 
  -1  -2  12      125.00      117.70     10.46 o 
   0  -2  12      212.99      227.35     15.82 o 
   1  -2  12      409.28      407.25     17.69 o 
   2  -2  12        5.23        5.90      4.56 o 
   3  -2  12        4.89        1.34      4.56 o 
   4  -2  12      229.88      212.61     17.16 o 
   5  -2  12        0.06        0.27      8.04 o 
  -5  -1  12      229.87      240.49     20.91 o 
  -4  -1  12        6.70        8.31      8.04 o 
  -3  -1  12      681.34      726.57     31.10 o 
  -2  -1  12      271.95      275.34     17.69 o 
  -1  -1  12      961.06     1007.81     54.96 o 
   0  -1  12        9.08        8.58      4.02 o 
   1  -1  12       84.55       84.99      6.43 o 
   2  -1  12      152.64      155.50      9.12 o 
   3  -1  12        0.59       -6.70      6.70 o 
   4  -1  12      318.50      332.45     23.59 o 
   5  -1  12        3.32       14.75      8.85 o 
  -5   0  12      207.35      231.11     20.91 o 
  -4   0  12       13.37       16.62      8.31 o 
  -3   0  12     1066.29     1033.28     66.76 o 
  -2   0  12       84.26       93.84      6.70 o 
  -1   0  12      656.34      622.54     35.12 o 
   0   0  12      281.21      275.08     13.14 o 
   1   0  12      102.28      103.22      7.51 o 
   2   0  12      721.67      743.73     30.83 o 
   3   0  12       13.55        7.24      7.78 o 
   4   0  12      813.40      942.39     57.11 o 
  -5   1  12      252.56      260.87     21.98 o 
  -4   1  12       39.73       54.16     10.19 o 
  -3   1  12      112.18      124.94     13.41 o 
  -2   1  12      444.02      449.61     31.64 o 
  -1   1  12      350.13      350.15     21.72 o 
   0   1  12     1438.19     1403.27     55.50 o 
   1   1  12      334.85      316.63     15.01 o 
   2   1  12     1030.27      991.19     58.98 o 
   3   1  12        2.96        3.22      8.31 o 
   4   1  12      396.21      406.72     28.15 o 
  -4   2  12      176.16      157.65     16.09 o 
  -3   2  12       76.56       72.12     10.99 o 
  -2   2  12      430.02      408.59     29.49 o 
   0   2  12      408.42      429.77     19.04 o 
   1   2  12       10.47       15.82      6.97 o 
   2   2  12      313.35      340.49     24.40 o 
   3   2  12        0.05       -3.22      7.78 o 
  -3   3  12       44.87       24.93      8.85 o 
  -2   3  12       54.55       59.79     10.46 o 
   0   3  12      101.45       97.59     11.26 o 
   1   3  12       67.19       59.25      9.38 o 
   2   3  12       24.48       26.27      8.31 o 
  -2   4  12       58.59       70.24     12.06 o 
  -1   4  12      160.57      168.37     11.26 o 
   0   4  12        0.49       12.60      8.58 o 
  -1 -12  13        3.35       -0.80      8.31 o 
   0 -12  13      643.91      645.33     38.34 o 
   1 -12  13       74.05       62.74     10.72 o 
   2 -12  13      226.96      257.38     19.84 o 
  -2 -11  13      290.52      293.84     21.18 o 
  -1 -11  13       59.91       45.31      9.38 o 
   0 -11  13      307.47      285.26     20.11 o 
   1 -11  13      285.69      237.54     17.96 o 
   2 -11  13       41.02       41.82      9.12 o 
   3 -11  13      724.31      768.39     32.71 o 
  -3 -10  13       12.83        4.02      8.04 o 
  -2 -10  13       49.62       40.48      9.65 o 
  -1 -10  13      146.54      142.63     13.14 o 
   0 -10  13        4.86       -4.29      6.70 o 
   1 -10  13     1166.93     1190.66     65.95 o 
   2 -10  13       20.94       19.04      8.31 o 
   3 -10  13      774.72      825.23     34.59 o 
   4 -10  13       21.36       20.91      6.17 o 
  -4  -9  13       23.71       26.81      8.58 o 
  -3  -9  13       52.41       37.00      8.04 o 
  -2  -9  13        1.20       -1.34      6.97 o 
  -1  -9  13      685.52      662.76     38.34 o 
   0  -9  13      359.50      357.38     23.06 o 
   1  -9  13      478.04      520.39     31.64 o 
   2  -9  13      274.47      265.96     13.67 o 
   3  -9  13      347.48      368.38     17.69 o 
   4  -9  13       10.86        2.14      5.36 o 
  -4  -8  13       65.65       60.32     10.19 o 
  -3  -8  13       41.48       27.35      7.51 o 
  -2  -8  13      774.43      737.02     41.82 o 
  -1  -8  13        3.54       10.19      6.70 o 
   0  -8  13      430.63      410.47     25.74 o 
   1  -8  13        7.59       11.80      6.97 o 
   2  -8  13      338.07      367.04     17.16 o 
   3  -8  13        7.57       10.72      5.09 o 
   4  -8  13      107.21      117.70      9.12 o 
  -4  -7  13      224.19      220.92     16.35 o 
  -3  -7  13       39.32       31.64      8.04 o 
  -2  -7  13      390.51      374.01     23.33 o 
  -1  -7  13       10.49        6.17      6.17 o 
   0  -7  13      822.62      826.84     46.38 o 
   1  -7  13      321.03      283.66     19.57 o 
   2  -7  13      307.55      300.55     14.48 o 
   3  -7  13      701.37      728.71     30.56 o 
   4  -7  13       20.78       24.93      5.90 o 
   5  -7  13      669.92      698.42     30.03 o 
  -5  -6  13       20.55       21.45      5.90 o 
  -4  -6  13      300.57      273.74     18.77 o 
  -3  -6  13       29.17       32.71      7.24 o 
  -2  -6  13      231.67      248.53     16.89 o 
  -1  -6  13        6.93        3.75      6.17 o 
   0  -6  13      250.74      267.57     18.23 o 
   1  -6  13      586.70      578.30     33.78 o 
   2  -6  13       45.90       41.82      5.63 o 
   3  -6  13     1323.62     1349.38     53.89 o 
   4  -6  13        0.15        3.49      5.09 o 
   5  -6  13      674.73      743.19     31.64 o 
  -5  -5  13        1.64        0.80      5.09 o 
  -4  -5  13      645.19      628.17     36.19 o 
  -3  -5  13      103.55      110.73     10.46 o 
  -2  -5  13      348.19      346.93     21.98 o 
  -1  -5  13      432.68      407.52     24.93 o 
   0  -5  13        3.26       -3.75      5.63 o 
   1  -5  13     1303.35     1272.70     69.17 o 
   2  -5  13        3.23        0.00      4.56 o 
   3  -5  13     1102.17     1175.38     47.45 o 
   4  -5  13       10.19       11.80      5.63 o 
   5  -5  13      361.11      360.87     25.20 o 
  -5  -4  13        0.68        1.07      5.36 o 
  -4  -4  13      153.78      122.26     10.99 o 
  -3  -4  13      247.75      230.30     16.35 o 
  -2  -4  13       48.45       51.48      8.04 o 
  -1  -4  13     1086.31     1103.79     60.06 o 
   0  -4  13      132.98      129.76     11.26 o 
   1  -4  13      621.25      660.88     27.35 o 
   2  -4  13      112.73      116.63      8.04 o 
   3  -4  13      470.77      491.44     21.72 o 
   4  -4  13       22.93       21.45      5.63 o 
  -5  -3  13       36.86       50.67     10.72 o 
  -4  -3  13       35.33       43.97      5.90 o 
  -3  -3  13      109.01       91.42      9.38 o 
  -2  -3  13       62.50       43.70      7.51 o 
  -1  -3  13       84.16       75.61      8.58 o 
   0  -3  13       68.68       54.96      8.04 o 
   1  -3  13       40.18       47.72      5.63 o 
   2  -3  13      535.66      544.25     23.33 o 
   3  -3  13        6.75       -0.54      4.56 o 
   4  -3  13       24.75       20.64      8.31 o 
  -5  -2  13        0.21      -11.66      7.78 o 
  -4  -2  13      112.32      138.88     13.94 o 
  -3  -2  13        9.70       12.87      6.17 o 
  -2  -2  13      228.25      225.75     15.55 o 
  -1  -2  13        5.40       11.53      6.43 o 
   0  -2  13      307.65      263.01     17.43 o 
   1  -2  13       66.14       70.24      6.17 o 
   2  -2  13        6.56        3.22      4.56 o 
   3  -2  13      357.05      344.78     16.35 o 
   4  -2  13       30.03       36.73      9.12 o 
  -4  -1  13      501.64      491.71     34.85 o 
  -2  -1  13      678.85      701.90     39.41 o 
  -1  -1  13        4.35       13.94      6.43 o 
   0  -1  13      118.93      122.26     11.26 o 
   1  -1  13      574.14      594.39     25.20 o 
   2  -1  13       71.75       81.77      6.97 o 
   3  -1  13      806.21      835.95     50.67 o 
   4  -1  13       13.18       14.75      9.12 o 
  -4   0  13      495.06      500.82     35.12 o 
  -3   0  13       45.51       58.72      9.12 o 
  -1   0  13      722.81      768.39     42.90 o 
   0   0  13      279.80      275.34     18.50 o 
   1   0  13      599.62      639.70     26.81 o 
   2   0  13        1.59       -1.61      4.56 o 
   3   0  13      656.51      668.92     41.56 o 
  -4   1  13       93.45       84.99     12.33 o 
  -3   1  13      160.28      165.69     15.82 o 
   0   1  13        0.83        5.09      5.63 o 
   1   1  13      447.58      428.43     19.04 o 
   2   1  13       12.72        2.14      7.51 o 
  -3   2  13        7.51       -0.80      8.04 o 
   0   2  13       33.47       32.44      8.04 o 
   1   2  13      135.85      140.49     13.67 o 
  -1 -11  14      139.59      141.02     14.21 o 
   0 -11  14      306.81      325.48     22.52 o 
   1 -11  14       30.85       30.30      9.12 o 
   2 -11  14      421.08      447.20     29.22 o 
  -2 -10  14       68.18       63.54     10.72 o 
  -1 -10  14       18.77        7.51      8.04 o 
   0 -10  14      331.71      357.12     24.13 o 
   1 -10  14      183.02      174.54     15.28 o 
   2 -10  14      472.53      545.06     33.78 o 
   3 -10  14       27.87       43.70      6.97 o 
  -3  -9  14      188.97      167.83     15.01 o 
  -2  -9  14       88.47       82.58     10.46 o 
  -1  -9  14      629.71      602.43     35.93 o 
   0  -9  14      182.11      147.73     13.41 o 
   1  -9  14      303.10      249.61     18.50 o 
   2  -9  14       73.51       94.37     12.06 o 
   3  -9  14      166.07      169.98     10.72 o 
  -3  -8  14      502.30      485.54     30.03 o 
  -2  -8  14        8.69       -1.61      6.43 o 
  -1  -8  14      696.40      676.97     39.14 o 
   0  -8  14        6.69        8.31      6.97 o 
   1  -8  14      845.45      902.18     50.94 o 
   2  -8  14      119.46      122.52     12.60 o 
   3  -8  14      196.56      190.09     11.26 o 
  -4  -7  14       67.34       72.66     10.19 o 
  -3  -7  14      123.54      126.01     12.33 o 
  -2  -7  14       30.75       19.84      7.24 o 
  -1  -7  14      517.61      490.90     29.49 o 
   0  -7  14      229.72      200.01     15.55 o 
   1  -7  14      238.40      217.17     16.62 o 
   2  -7  14      614.00      638.09     37.53 o 
   3  -7  14       48.02       39.41      6.17 o 
   4  -7  14      900.74     1013.98     41.82 o 
  -4  -6  14        1.40       -1.07      6.70 o 
  -3  -6  14      217.94      198.13     15.55 o 
  -2  -6  14       39.72       31.10      7.78 o 
  -1  -6  14      117.90      112.87     11.26 o 
   0  -6  14      714.31      712.89     40.75 o 
   1  -6  14       10.55       14.48      6.70 o 
   2  -6  14     1030.74     1148.83     46.11 o 
   3  -6  14       17.15       22.79      5.90 o 
   4  -6  14      576.93      650.96     28.42 o 
  -4  -5  14       38.05       32.71      8.04 o 
  -3  -5  14      105.22       93.03     10.46 o 
  -2  -5  14       94.39       72.66      9.12 o 
  -1  -5  14       39.31       19.30      6.70 o 
   0  -5  14      570.07      490.37     29.22 o 
   1  -5  14       32.81       19.57      7.51 o 
   2  -5  14      806.02      821.21     33.78 o 
   3  -5  14        0.72       -2.14      4.83 o 
   4  -5  14      220.92      238.35     13.67 o 
  -4  -4  14       25.15       23.33      7.51 o 
  -3  -4  14       38.37       39.14      8.04 o 
  -2  -4  14      222.16      193.57     14.75 o 
  -1  -4  14      313.64      289.55     19.04 o 
   0  -4  14       90.05       82.84      9.65 o 
   1  -4  14      481.04      431.38     26.54 o 
   2  -4  14       45.85       50.94      6.43 o 
   3  -4  14      136.91      137.27      9.12 o 
  -4  -3  14       20.69       25.20      7.24 o 
  -3  -3  14      243.66      259.79     17.43 o 
  -2  -3  14       17.79       19.04      6.97 o 
  -1  -3  14      416.38      399.75     24.67 o 
   0  -3  14        2.27        4.02      6.17 o 
   1  -3  14      417.10      389.56     24.40 o 
   2  -3  14       22.96       19.04      5.36 o 
   3  -3  14      123.73      140.49      9.38 o 
  -3  -2  14       96.07      120.92     11.26 o 
  -2  -2  14        4.01        8.04      6.43 o 
  -1  -2  14      230.82      269.45     18.23 o 
   0  -2  14      119.69      124.40     11.53 o 
   1  -2  14      232.50      224.40     16.62 o 
   2  -2  14      684.22      730.05     30.56 o 
   3  -2  14       18.01       10.46      5.63 o 
  -2  -1  14      141.06      143.97     12.33 o 
  -1  -1  14       96.79       98.93     10.46 o 
   0  -1  14      534.14      540.50     31.90 o 
   1  -1  14       14.35       21.45      7.78 o 
   2  -1  14      460.09      444.79     20.11 o 
  -1   0  14        2.63       10.46      6.70 o 
   0   0  14      275.90      271.32     18.23 o 
   1   0  14        1.58       -4.02      4.83 o 
   0 -10  15      129.41      104.03     12.33 o 
   1 -10  15      249.81      250.95     19.30 o 
  -1  -9  15       29.15       28.15      8.85 o 
   0  -9  15      583.57      575.62     34.59 o 
   1  -9  15        2.82       -4.56      7.51 o 
   2  -9  15      245.21      221.99     17.96 o 
  -2  -8  15      548.83      528.97     31.90 o 
  -1  -8  15       26.26       34.05      8.85 o 
   0  -8  15      620.92      596.00     35.66 o 
   1  -8  15      150.51      152.82     14.48 o 
   2  -8  15      367.47      397.60     26.54 o 
  -2  -7  15      360.88      352.83     23.06 o 
  -1  -7  15       83.09       76.68     10.19 o 
   0  -7  15      101.57      119.84     11.80 o 
   1  -7  15      376.66      359.26     23.59 o 
   2  -7  15        3.27       -0.54      7.24 o 
  -3  -6  15        2.78        8.04      6.97 o 
  -2  -6  15        9.37       12.06      7.24 o 
  -1  -6  15      409.19      398.67     24.93 o 
   0  -6  15        2.55       -1.88      7.24 o 
   1  -6  15      700.59      719.33     41.56 o 
   2  -6  15       53.27       58.72     10.19 o 
  -3  -5  15       45.83       53.62      9.12 o 
  -2  -5  15      108.14       88.74      9.92 o 
  -1  -5  15      110.90      111.26     11.53 o 
   0  -5  15      250.20      255.50     18.50 o 
   1  -5  15      221.64      224.14     17.16 o 
   2  -5  15       76.59       95.45     11.53 o 
  -3  -4  15       20.16       23.33      6.97 o 
  -2  -4  15      353.08      343.18     22.25 o 
  -1  -4  15       42.56       50.40      8.31 o 
   0  -4  15      324.33      299.21     20.38 o 
   1  -4  15        0.35      -10.05      6.70 o 
   2  -4  15      270.68      261.13     19.30 o 
  -2  -3  15      316.79      329.77     21.18 o 
  -1  -3  15       17.53       23.33      7.78 o 
   0  -3  15      555.96      544.79     32.44 o 
   1  -3  15       60.04       73.19     10.19 o 
   2  -3  15       32.55       14.48      7.78 o 
  -2  -2  15      207.43      208.05     15.55 o 
  -1  -2  15      116.90      123.06     11.80 o 
   0  -2  15      139.56      170.78     13.94 o 
   1  -2  15      480.96      458.73     28.15 o 
                                                 
